# Supplementary material for: Plasticity of the proteasome-targeting signal Fat10 enhances substrate degradation
Source: eLife. 2024 Jul 10;13:e91122. doi: 10.7554/eLife.91122 (PMC11299979; doi:10.7554/eLife.91122)
Supplement: Figure 1—source data 1. [file elife-91122-fig1-data1.zip]

Archive with 12 entries (11 files):
- Figure1-Source Data 1/
- Figure1-Source Data 1/Fig1E_SourceData1.xlsx
- Figure1-Source Data 1/Figure-1C source data.pdb
- Figure1-Source Data 1/Figure-1D source data.pdb
- Figure1-Source Data 1/Figure1D_sourceData1.jpg
- Figure1-Source Data 1/Figure1D_sourceData2.jpg
- Figure1-Source Data 1/Figure1D_sourceData3.jpg
- Figure1-Source Data 1/Figure1F_sourceData1.jpg
- Figure1-Source Data 1/Figure1G_sourceData1.jpg
- Figure1-Source Data 1/Figure1G_sourceData2.jpg
- Figure1-Source Data 1/Figure1H_sourceData1.jpg
- Figure1-Source Data 1/Figure1H_sourceData2.jpg
