# Supplementary material for: Plasticity of the proteasome-targeting signal Fat10 enhances substrate degradation
Source: eLife. 2024 Jul 10;13:e91122. doi: 10.7554/eLife.91122 (PMC11299979; doi:10.7554/eLife.91122)
Supplement: Figure 1—source data 1. [file elife-91122-fig1-data1.zip › Figure1-Source Data 1/Figure-1C source data.pdb]

ATOM      1  N   MET A   1      27.340  24.430   2.614  1.00  9.67           N  
ATOM      2  CA  MET A   1      26.266  25.413   2.842  1.00 10.38           C  
ATOM      3  C   MET A   1      26.913  26.639   3.531  1.00  9.62           C  
ATOM      4  O   MET A   1      27.886  26.463   4.263  1.00  9.62           O  
ATOM      5  CB  MET A   1      25.112  24.880   3.649  1.00 13.77           C  
ATOM      6  CG  MET A   1      25.353  24.860   5.134  1.00 16.29           C  
ATOM      7  SD  MET A   1      23.930  23.959   5.904  1.00 17.17           S  
ATOM      8  CE  MET A   1      24.447  23.984   7.620  1.00 16.11           C  
ATOM      9  N   GLN A   2      26.335  27.770   3.258  1.00  9.27           N  
ATOM     10  CA  GLN A   2      26.850  29.021   3.898  1.00  9.07           C  
ATOM     11  C   GLN A   2      26.100  29.253   5.202  1.00  8.72           C  
ATOM     12  O   GLN A   2      24.865  29.024   5.330  1.00  8.22           O  
ATOM     13  CB  GLN A   2      26.733  30.148   2.905  1.00 14.46           C  
ATOM     14  CG  GLN A   2      26.882  31.546   3.409  1.00 17.01           C  
ATOM     15  CD  GLN A   2      26.786  32.562   2.270  1.00 20.10           C  
ATOM     16  OE1 GLN A   2      27.783  33.160   1.870  1.00 21.89           O  
ATOM     17  NE2 GLN A   2      25.562  32.733   1.806  1.00 19.49           N  
ATOM     18  N   ILE A   3      26.849  29.656   6.217  1.00  5.87           N  
ATOM     19  CA  ILE A   3      26.235  30.058   7.497  1.00  5.07           C  
ATOM     20  C   ILE A   3      26.882  31.428   7.862  1.00  4.01           C  
ATOM     21  O   ILE A   3      27.906  31.711   7.264  1.00  4.61           O  
ATOM     22  CB  ILE A   3      26.344  29.050   8.645  1.00  6.55           C  
ATOM     23  CG1 ILE A   3      27.810  28.748   8.999  1.00  4.72           C  
ATOM     24  CG2 ILE A   3      25.491  27.771   8.287  1.00  5.58           C  
ATOM     25  CD1 ILE A   3      27.967  28.087  10.417  1.00 10.83           C  
ATOM     26  N   PHE A   4      26.214  32.097   8.771  1.00  4.55           N  
ATOM     27  CA  PHE A   4      26.772  33.436   9.197  1.00  4.68           C  
ATOM     28  C   PHE A   4      27.151  33.362  10.650  1.00  5.30           C  
ATOM     29  O   PHE A   4      26.350  32.778  11.395  1.00  5.58           O  
ATOM     30  CB  PHE A   4      25.695  34.498   8.946  1.00  4.83           C  
ATOM     31  CG  PHE A   4      25.288  34.609   7.499  1.00  7.97           C  
ATOM     32  CD1 PHE A   4      24.147  33.966   7.038  1.00  6.69           C  
ATOM     33  CD2 PHE A   4      26.136  35.346   6.640  1.00  8.34           C  
ATOM     34  CE1 PHE A   4      23.812  34.031   5.677  1.00  9.10           C  
ATOM     35  CE2 PHE A   4      25.810  35.392   5.267  1.00 10.61           C  
ATOM     36  CZ  PHE A   4      24.620  34.778   4.853  1.00  8.90           C  
ATOM     37  N   VAL A   5      28.260  33.943  11.096  1.00  4.44           N  
ATOM     38  CA  VAL A   5      28.605  33.965  12.503  1.00  3.87           C  
ATOM     39  C   VAL A   5      28.638  35.461  12.900  1.00  4.93           C  
ATOM     40  O   VAL A   5      29.522  36.103  12.320  1.00  6.84           O  
ATOM     41  CB  VAL A   5      29.963  33.317  12.814  1.00  2.99           C  
ATOM     42  CG1 VAL A   5      30.211  33.394  14.304  1.00  5.28           C  
ATOM     43  CG2 VAL A   5      29.957  31.838  12.352  1.00  9.13           C  
ATOM     44  N   LYS A   6      27.751  35.867  13.740  1.00  6.04           N  
ATOM     45  CA  LYS A   6      27.691  37.315  14.143  1.00  6.12           C  
ATOM     46  C   LYS A   6      28.469  37.475  15.420  1.00  6.57           C  
ATOM     47  O   LYS A   6      28.213  36.753  16.411  1.00  5.76           O  
ATOM     48  CB  LYS A   6      26.219  37.684  14.307  1.00  7.45           C  
ATOM     49  CG  LYS A   6      25.884  39.139  14.615  1.00 11.12           C  
ATOM     50  CD  LYS A   6      24.348  39.296  14.642  1.00 14.54           C  
ATOM     51  CE  LYS A   6      23.865  40.723  14.749  1.00 18.84           C  
ATOM     52  NZ  LYS A   6      22.375  40.720  14.907  1.00 20.55           N  
ATOM     53  N   THR A   7      29.426  38.430  15.446  1.00  7.41           N  
ATOM     54  CA  THR A   7      30.225  38.643  16.662  1.00  7.48           C  
ATOM     55  C   THR A   7      29.664  39.839  17.434  1.00  8.75           C  
ATOM     56  O   THR A   7      28.850  40.565  16.859  1.00  8.58           O  
ATOM     57  CB  THR A   7      31.744  38.879  16.299  1.00  9.61           C  
ATOM     58  OG1 THR A   7      31.737  40.257  15.824  1.00 11.78           O  
ATOM     59  CG2 THR A   7      32.260  37.969  15.171  1.00  9.17           C  
ATOM     60  N   LEU A   8      30.132  40.069  18.642  1.00  9.84           N  
ATOM     61  CA  LEU A   8      29.607  41.180  19.467  1.00 14.15           C  
ATOM     62  C   LEU A   8      30.075  42.538  18.984  1.00 17.37           C  
ATOM     63  O   LEU A   8      29.586  43.570  19.483  1.00 17.01           O  
ATOM     64  CB  LEU A   8      29.919  40.890  20.938  1.00 16.63           C  
ATOM     65  CG  LEU A   8      29.183  39.722  21.581  1.00 18.88           C  
ATOM     66  CD1 LEU A   8      29.308  39.750  23.095  1.00 19.31           C  
ATOM     67  CD2 LEU A   8      27.700  39.721  21.228  1.00 18.59           C  
ATOM     68  N   THR A   9      30.991  42.571  17.998  1.00 18.33           N  
ATOM     69  CA  THR A   9      31.422  43.940  17.553  1.00 19.24           C  
ATOM     70  C   THR A   9      30.755  44.351  16.277  1.00 19.48           C  
ATOM     71  O   THR A   9      31.207  45.268  15.566  1.00 23.14           O  
ATOM     72  CB  THR A   9      32.979  43.918  17.445  1.00 18.97           C  
ATOM     73  OG1 THR A   9      33.174  43.067  16.265  1.00 20.24           O  
ATOM     74  CG2 THR A   9      33.657  43.319  18.672  1.00 19.70           C  
ATOM     75  N   GLY A  10      29.721  43.673  15.885  1.00 19.43           N  
ATOM     76  CA  GLY A  10      28.978  43.960  14.678  1.00 18.74           C  
ATOM     77  C   GLY A  10      29.604  43.507  13.393  1.00 17.62           C  
ATOM     78  O   GLY A  10      29.219  43.981  12.301  1.00 19.74           O  
ATOM     79  N   LYS A  11      30.563  42.623  13.495  1.00 13.56           N  
ATOM     80  CA  LYS A  11      31.191  42.012  12.331  1.00 11.91           C  
ATOM     81  C   LYS A  11      30.459  40.666  12.130  1.00 10.18           C  
ATOM     82  O   LYS A  11      30.253  39.991  13.133  1.00  9.10           O  
ATOM     83  CB  LYS A  11      32.672  41.717  12.505  1.00 13.43           C  
ATOM     84  CG  LYS A  11      33.280  41.086  11.227  1.00 16.69           C  
ATOM     85  CD  LYS A  11      34.762  40.799  11.470  1.00 17.92           C  
ATOM     86  CE  LYS A  11      35.614  40.847  10.240  1.00 20.81           C  
ATOM     87  NZ  LYS A  11      35.100  40.073   9.101  1.00 21.93           N  
ATOM     88  N   THR A  12      30.163  40.338  10.886  1.00  9.63           N  
ATOM     89  CA  THR A  12      29.542  39.020  10.653  1.00  9.85           C  
ATOM     90  C   THR A  12      30.494  38.261   9.729  1.00 11.66           C  
ATOM     91  O   THR A  12      30.849  38.850   8.706  1.00 12.33           O  
ATOM     92  CB  THR A  12      28.113  39.049  10.015  1.00 10.85           C  
ATOM     93  OG1 THR A  12      27.280  39.722  10.996  1.00 10.91           O  
ATOM     94  CG2 THR A  12      27.588  37.635   9.715  1.00  9.63           C  
ATOM     95  N   ILE A  13      30.795  37.015  10.095  1.00 10.42           N  
ATOM     96  CA  ILE A  13      31.720  36.289   9.176  1.00 11.84           C  
ATOM     97  C   ILE A  13      30.955  35.211   8.459  1.00 10.55           C  
ATOM     98  O   ILE A  13      30.025  34.618   9.040  1.00 11.92           O  
ATOM     99  CB  ILE A  13      32.995  35.883   9.934  1.00 14.86           C  
ATOM    100  CG1 ILE A  13      33.306  34.381   9.840  1.00 14.87           C  
ATOM    101  CG2 ILE A  13      33.109  36.381  11.435  1.00 17.08           C  
ATOM    102  CD1 ILE A  13      34.535  34.028  10.720  1.00 16.46           C  
ATOM    103  N   THR A  14      31.244  34.986   7.197  1.00  9.39           N  
ATOM    104  CA  THR A  14      30.505  33.884   6.512  1.00  9.63           C  
ATOM    105  C   THR A  14      31.409  32.680   6.446  1.00 11.20           C  
ATOM    106  O   THR A  14      32.619  32.812   6.125  1.00 11.63           O  
ATOM    107  CB  THR A  14      30.091  34.393   5.078  1.00 10.38           C  
ATOM    108  OG1 THR A  14      31.440  34.513   4.487  1.00 16.30           O  
ATOM    109  CG2 THR A  14      29.420  35.756   5.119  1.00 11.66           C  
ATOM    110  N   LEU A  15      30.884  31.485   6.666  1.00  8.29           N  
ATOM    111  CA  LEU A  15      31.677  30.275   6.639  1.00  9.03           C  
ATOM    112  C   LEU A  15      31.022  29.288   5.665  1.00  8.59           C  
ATOM    113  O   LEU A  15      29.809  29.395   5.545  1.00  7.79           O  
ATOM    114  CB  LEU A  15      31.562  29.686   8.045  1.00 11.08           C  
ATOM    115  CG  LEU A  15      32.631  29.444   9.060  1.00 15.79           C  
ATOM    116  CD1 LEU A  15      33.814  30.390   9.030  1.00 15.88           C  
ATOM    117  CD2 LEU A  15      31.945  29.449  10.436  1.00 15.27           C  
ATOM    118  N   GLU A  16      31.834  28.412   5.125  1.00 11.04           N  
ATOM    119  CA  GLU A  16      31.220  27.341   4.275  1.00 11.50           C  
ATOM    120  C   GLU A  16      31.440  26.079   5.080  1.00 10.13           C  
ATOM    121  O   GLU A  16      32.576  25.802   5.461  1.00  9.83           O  
ATOM    122  CB  GLU A  16      31.827  27.262   2.894  1.00 17.22           C  
ATOM    123  CG  GLU A  16      31.363  28.410   1.962  1.00 23.33           C  
ATOM    124  CD  GLU A  16      31.671  28.291   0.498  1.00 26.99           C  
ATOM    125  OE1 GLU A  16      30.869  28.621  -0.366  1.00 28.86           O  
ATOM    126  OE2 GLU A  16      32.835  27.861   0.278  1.00 28.90           O  
ATOM    127  N   VAL A  17      30.310  25.458   5.384  1.00  8.99           N  
ATOM    128  CA  VAL A  17      30.288  24.245   6.193  1.00  8.85           C  
ATOM    129  C   VAL A  17      29.279  23.227   5.641  1.00  8.04           C  
ATOM    130  O   VAL A  17      28.478  23.522   4.725  1.00  8.99           O  
ATOM    131  CB  VAL A  17      29.903  24.590   7.665  1.00  9.78           C  
ATOM    132  CG1 VAL A  17      30.862  25.496   8.389  1.00 12.05           C  
ATOM    133  CG2 VAL A  17      28.476  25.135   7.705  1.00 10.54           C  
ATOM    134  N   GLU A  18      29.380  22.057   6.232  1.00  7.29           N  
ATOM    135  CA  GLU A  18      28.468  20.940   5.980  1.00  7.08           C  
ATOM    136  C   GLU A  18      27.819  20.609   7.316  1.00  6.45           C  
ATOM    137  O   GLU A  18      28.449  20.674   8.360  1.00  5.28           O  
ATOM    138  CB  GLU A  18      29.213  19.697   5.506  1.00 10.28           C  
ATOM    139  CG  GLU A  18      29.728  19.755   4.060  1.00 12.65           C  
ATOM    140  CD  GLU A  18      28.754  20.061   2.978  1.00 14.15           C  
ATOM    141  OE1 GLU A  18      27.546  19.992   2.985  1.00 14.33           O  
ATOM    142  OE2 GLU A  18      29.336  20.423   1.904  1.00 18.17           O  
ATOM    143  N   PRO A  19      26.559  20.220   7.288  1.00  7.24           N  
ATOM    144  CA  PRO A  19      25.829  19.825   8.494  1.00  7.07           C  
ATOM    145  C   PRO A  19      26.541  18.732   9.251  1.00  6.65           C  
ATOM    146  O   PRO A  19      26.333  18.536  10.457  1.00  6.37           O  
ATOM    147  CB  PRO A  19      24.469  19.332   7.952  1.00  7.61           C  
ATOM    148  CG  PRO A  19      24.299  20.134   6.704  1.00  8.16           C  
ATOM    149  CD  PRO A  19      25.714  20.108   6.073  1.00  7.49           C  
ATOM    150  N   SER A  20      27.361  17.959   8.559  1.00  6.80           N  
ATOM    151  CA  SER A  20      28.054  16.835   9.210  1.00  6.28           C  
ATOM    152  C   SER A  20      29.258  17.318   9.984  1.00  8.45           C  
ATOM    153  O   SER A  20      29.930  16.477  10.606  1.00  7.26           O  
ATOM    154  CB  SER A  20      28.523  15.820   8.182  1.00  8.57           C  
ATOM    155  OG  SER A  20      28.946  16.445   6.967  1.00 11.13           O  
ATOM    156  N   ASP A  21      29.599  18.599   9.828  1.00  7.50           N  
ATOM    157  CA  ASP A  21      30.796  19.083  10.566  1.00  7.70           C  
ATOM    158  C   ASP A  21      30.491  19.162  12.040  1.00  7.08           C  
ATOM    159  O   ASP A  21      29.367  19.523  12.441  1.00  8.11           O  
ATOM    160  CB  ASP A  21      31.155  20.515  10.048  1.00 11.00           C  
ATOM    161  CG  ASP A  21      31.923  20.436   8.755  1.00 15.32           C  
ATOM    162  OD1 ASP A  21      32.493  19.374   8.456  1.00 18.03           O  
ATOM    163  OD2 ASP A  21      31.838  21.402   7.968  1.00 14.36           O  
ATOM    164  N   THR A  22      31.510  18.936  12.852  1.00  5.37           N  
ATOM    165  CA  THR A  22      31.398  19.064  14.286  1.00  6.01           C  
ATOM    166  C   THR A  22      31.593  20.553  14.655  1.00  8.01           C  
ATOM    167  O   THR A  22      32.159  21.311  13.861  1.00  8.11           O  
ATOM    168  CB  THR A  22      32.492  18.193  14.995  1.00  8.92           C  
ATOM    169  OG1 THR A  22      33.778  18.739  14.516  1.00 10.22           O  
ATOM    170  CG2 THR A  22      32.352  16.700  14.630  1.00  9.65           C  
ATOM    171  N   ILE A  23      31.113  20.863  15.860  1.00  8.32           N  
ATOM    172  CA  ILE A  23      31.288  22.201  16.417  1.00  9.92           C  
ATOM    173  C   ILE A  23      32.776  22.519  16.577  1.00 10.01           C  
ATOM    174  O   ILE A  23      33.233  23.659  16.384  1.00  8.71           O  
ATOM    175  CB  ILE A  23      30.520  22.300  17.764  1.00 10.78           C  
ATOM    176  CG1 ILE A  23      29.006  22.043  17.442  1.00 11.38           C  
ATOM    177  CG2 ILE A  23      30.832  23.699  18.358  1.00 10.90           C  
ATOM    178  CD1 ILE A  23      28.407  22.948  16.366  1.00 12.30           C  
ATOM    179  N   GLU A  24      33.548  21.526  16.950  1.00  9.54           N  
ATOM    180  CA  GLU A  24      35.031  21.722  17.069  1.00 11.81           C  
ATOM    181  C   GLU A  24      35.615  22.190  15.759  1.00 11.14           C  
ATOM    182  O   GLU A  24      36.532  23.046  15.724  1.00 10.62           O  
ATOM    183  CB  GLU A  24      35.667  20.383  17.447  1.00 19.24           C  
ATOM    184  CG  GLU A  24      37.128  20.293  17.872  1.00 27.76           C  
ATOM    185  CD  GLU A  24      37.561  18.851  18.082  1.00 32.92           C  
ATOM    186  OE1 GLU A  24      37.758  18.024  17.195  1.00 34.80           O  
ATOM    187  OE2 GLU A  24      37.628  18.599  19.313  1.00 36.51           O  
ATOM    188  N   ASN A  25      35.139  21.624  14.662  1.00  9.43           N  
ATOM    189  CA  ASN A  25      35.590  21.945  13.302  1.00 10.96           C  
ATOM    190  C   ASN A  25      35.238  23.382  12.920  1.00  9.68           C  
ATOM    191  O   ASN A  25      36.066  24.109  12.333  1.00  9.33           O  
ATOM    192  CB  ASN A  25      35.064  20.957  12.255  1.00 16.78           C  
ATOM    193  CG  ASN A  25      35.541  21.418  10.871  1.00 22.31           C  
ATOM    194  OD1 ASN A  25      36.772  21.623  10.676  1.00 25.66           O  
ATOM    195  ND2 ASN A  25      34.628  21.595   9.920  1.00 24.70           N  
ATOM    196  N   VAL A  26      34.007  23.745  13.250  1.00  6.52           N  
ATOM    197  CA  VAL A  26      33.533  25.097  12.978  1.00  5.53           C  
ATOM    198  C   VAL A  26      34.441  26.099  13.684  1.00  4.42           C  
ATOM    199  O   VAL A  26      34.883  27.090  13.093  1.00  3.40           O  
ATOM    200  CB  VAL A  26      32.060  25.257  13.364  1.00  3.86           C  
ATOM    201  CG1 VAL A  26      31.684  26.749  13.342  1.00  7.25           C  
ATOM    202  CG2 VAL A  26      31.152  24.421  12.477  1.00  8.12           C  
ATOM    203  N   LYS A  27      34.734  25.822  14.949  1.00  2.64           N  
ATOM    204  CA  LYS A  27      35.596  26.715  15.736  1.00  4.14           C  
ATOM    205  C   LYS A  27      36.975  26.826  15.107  1.00  5.58           C  
ATOM    206  O   LYS A  27      37.579  27.926  15.159  1.00  4.11           O  
ATOM    207  CB  LYS A  27      35.715  26.203  17.172  1.00  3.97           C  
ATOM    208  CG  LYS A  27      34.343  26.445  17.898  1.00  7.45           C  
ATOM    209  CD  LYS A  27      34.509  26.077  19.360  1.00  9.02           C  
ATOM    210  CE  LYS A  27      33.206  26.311  20.122  1.00 12.90           C  
ATOM    211  NZ  LYS A  27      33.455  25.910  21.546  1.00 15.47           N  
ATOM    212  N   ALA A  28      37.499  25.743  14.571  1.00  6.61           N  
ATOM    213  CA  ALA A  28      38.794  25.761  13.880  1.00  7.74           C  
ATOM    214  C   ALA A  28      38.728  26.591  12.611  1.00  9.17           C  
ATOM    215  O   ALA A  28      39.704  27.346  12.277  1.00 11.45           O  
ATOM    216  CB  ALA A  28      39.285  24.336  13.566  1.00  7.68           C  
ATOM    217  N   LYS A  29      37.633  26.543  11.867  1.00  8.96           N  
ATOM    218  CA  LYS A  29      37.471  27.391  10.668  1.00  7.90           C  
ATOM    219  C   LYS A  29      37.441  28.882  11.052  1.00  6.92           C  
ATOM    220  O   LYS A  29      38.020  29.772  10.382  1.00  6.87           O  
ATOM    221  CB  LYS A  29      36.193  27.058   9.911  1.00 10.28           C  
ATOM    222  CG  LYS A  29      36.153  25.620   9.409  1.00 14.94           C  
ATOM    223  CD  LYS A  29      34.758  25.280   8.900  1.00 19.69           C  
ATOM    224  CE  LYS A  29      34.793  24.264   7.767  1.00 22.63           C  
ATOM    225  NZ  LYS A  29      34.914  24.944   6.441  1.00 24.98           N  
ATOM    226  N   ILE A  30      36.811  29.170  12.192  1.00  4.57           N  
ATOM    227  CA  ILE A  30      36.731  30.570  12.645  1.00  5.58           C  
ATOM    228  C   ILE A  30      38.148  30.981  13.069  1.00  7.26           C  
ATOM    229  O   ILE A  30      38.544  32.150  12.856  1.00  9.46           O  
ATOM    230  CB  ILE A  30      35.708  30.776  13.806  1.00  5.36           C  
ATOM    231  CG1 ILE A  30      34.228  30.630  13.319  1.00  2.94           C  
ATOM    232  CG2 ILE A  30      35.874  32.138  14.512  1.00  2.78           C  
ATOM    233  CD1 ILE A  30      33.284  30.504  14.552  1.00  2.00           C  
ATOM    234  N   GLN A  31      38.883  30.110  13.713  1.00  7.06           N  
ATOM    235  CA  GLN A  31      40.269  30.508  14.115  1.00  8.67           C  
ATOM    236  C   GLN A  31      41.092  30.808  12.851  1.00 10.90           C  
ATOM    237  O   GLN A  31      41.828  31.808  12.681  1.00  9.63           O  
ATOM    238  CB  GLN A  31      40.996  29.399  14.865  1.00  9.12           C  
ATOM    239  CG  GLN A  31      42.445  29.848  15.182  1.00 10.76           C  
ATOM    240  CD  GLN A  31      43.090  28.828  16.095  1.00 13.78           C  
ATOM    241  OE1 GLN A  31      42.770  27.655  15.906  1.00 14.48           O  
ATOM    242  NE2 GLN A  31      43.898  29.252  17.050  1.00 14.76           N  
ATOM    243  N   ASP A  32      41.001  29.878  11.931  1.00 10.93           N  
ATOM    244  CA  ASP A  32      41.718  30.022  10.643  1.00 14.01           C  
ATOM    245  C   ASP A  32      41.399  31.338   9.967  1.00 14.04           C  
ATOM    246  O   ASP A  32      42.260  32.036   9.381  1.00 13.39           O  
ATOM    247  CB  ASP A  32      41.398  28.780   9.810  1.00 18.01           C  
ATOM    248  CG  ASP A  32      42.626  28.557   8.928  1.00 24.33           C  
ATOM    249  OD1 ASP A  32      43.666  28.262   9.539  1.00 26.29           O  
ATOM    250  OD2 ASP A  32      42.430  28.812   7.728  1.00 25.17           O  
ATOM    251  N   LYS A  33      40.117  31.750   9.988  1.00 14.22           N  
ATOM    252  CA  LYS A  33      39.808  32.994   9.233  1.00 14.00           C  
ATOM    253  C   LYS A  33      39.837  34.271   9.995  1.00 12.37           C  
ATOM    254  O   LYS A  33      40.164  35.323   9.345  1.00 12.17           O  
ATOM    255  CB  LYS A  33      38.615  32.801   8.320  1.00 18.62           C  
ATOM    256  CG  LYS A  33      37.220  32.822   8.827  1.00 24.00           C  
ATOM    257  CD  LYS A  33      36.351  33.613   7.838  1.00 27.61           C  
ATOM    258  CE  LYS A  33      36.322  32.944   6.477  1.00 27.64           C  
ATOM    259  NZ  LYS A  33      35.768  33.945   5.489  1.00 30.06           N  
ATOM    260  N   GLU A  34      39.655  34.335  11.285  1.00 10.11           N  
ATOM    261  CA  GLU A  34      39.676  35.547  12.072  1.00 10.07           C  
ATOM    262  C   GLU A  34      40.675  35.527  13.200  1.00  9.32           C  
ATOM    263  O   GLU A  34      40.814  36.528  13.911  1.00 11.61           O  
ATOM    264  CB  GLU A  34      38.290  35.814  12.698  1.00 14.77           C  
ATOM    265  CG  GLU A  34      37.156  35.985  11.688  1.00 18.75           C  
ATOM    266  CD  GLU A  34      37.192  37.361  11.033  1.00 22.28           C  
ATOM    267  OE1 GLU A  34      37.519  38.360  11.645  1.00 21.95           O  
ATOM    268  OE2 GLU A  34      36.861  37.320   9.822  1.00 25.19           O  
ATOM    269  N   GLY A  35      41.317  34.393  13.432  1.00  7.22           N  
ATOM    270  CA  GLY A  35      42.345  34.269  14.431  1.00  6.29           C  
ATOM    271  C   GLY A  35      41.949  34.076  15.842  1.00  6.93           C  
ATOM    272  O   GLY A  35      42.829  34.000  16.739  1.00  7.41           O  
ATOM    273  N   ILE A  36      40.642  33.916  16.112  1.00  5.86           N  
ATOM    274  CA  ILE A  36      40.226  33.716  17.509  1.00  6.07           C  
ATOM    275  C   ILE A  36      40.449  32.278  17.945  1.00  6.36           C  
ATOM    276  O   ILE A  36      39.936  31.336  17.315  1.00  6.18           O  
ATOM    277  CB  ILE A  36      38.693  34.106  17.595  1.00  7.47           C  
ATOM    278  CG1 ILE A  36      38.471  35.546  17.045  1.00  8.52           C  
ATOM    279  CG2 ILE A  36      38.146  33.932  19.027  1.00  7.36           C  
ATOM    280  CD1 ILE A  36      36.958  35.746  16.680  1.00  9.49           C  
ATOM    281  N   PRO A  37      41.189  32.085  19.031  1.00  8.65           N  
ATOM    282  CA  PRO A  37      41.461  30.751  19.594  1.00  9.18           C  
ATOM    283  C   PRO A  37      40.168  30.026  19.918  1.00  9.85           C  
ATOM    284  O   PRO A  37      39.264  30.662  20.521  1.00  8.51           O  
ATOM    285  CB  PRO A  37      42.195  31.142  20.913  1.00 11.42           C  
ATOM    286  CG  PRO A  37      42.904  32.414  20.553  1.00  9.27           C  
ATOM    287  CD  PRO A  37      41.822  33.188  19.813  1.00  8.33           C  
ATOM    288  N   PRO A  38      40.059  28.758  19.607  1.00  8.71           N  
ATOM    289  CA  PRO A  38      38.817  28.020  19.889  1.00  9.08           C  
ATOM    290  C   PRO A  38      38.421  28.048  21.341  1.00  9.28           C  
ATOM    291  O   PRO A  38      37.213  28.036  21.704  1.00  6.50           O  
ATOM    292  CB  PRO A  38      39.090  26.629  19.325  1.00 10.31           C  
ATOM    293  CG  PRO A  38      40.082  26.904  18.198  1.00 10.81           C  
ATOM    294  CD  PRO A  38      41.035  27.909  18.879  1.00 12.00           C  
ATOM    295  N   ASP A  39      39.374  28.090  22.240  1.00 11.20           N  
ATOM    296  CA  ASP A  39      39.063  28.063  23.695  1.00 14.96           C  
ATOM    297  C   ASP A  39      38.365  29.335  24.159  1.00 13.99           C  
ATOM    298  O   ASP A  39      37.684  29.390  25.221  1.00 13.75           O  
ATOM    299  CB  ASP A  39      40.340  27.692  24.468  1.00 24.16           C  
ATOM    300  CG  ASP A  39      40.559  28.585  25.675  1.00 31.06           C  
ATOM    301  OD1 ASP A  39      40.716  29.809  25.456  1.00 35.55           O  
ATOM    302  OD2 ASP A  39      40.549  28.090  26.840  1.00 34.22           O  
ATOM    303  N   GLN A  40      38.419  30.373  23.341  1.00 11.60           N  
ATOM    304  CA  GLN A  40      37.738  31.637  23.712  1.00 10.76           C  
ATOM    305  C   GLN A  40      36.334  31.742  23.087  1.00  8.01           C  
ATOM    306  O   GLN A  40      35.574  32.618  23.483  1.00  8.96           O  
ATOM    307  CB  GLN A  40      38.528  32.854  23.182  1.00 11.14           C  
ATOM    308  CG  GLN A  40      39.919  32.854  23.840  1.00 14.85           C  
ATOM    309  CD  GLN A  40      40.760  34.036  23.394  1.00 16.11           C  
ATOM    310  OE1 GLN A  40      41.975  34.008  23.624  1.00 20.52           O  
ATOM    311  NE2 GLN A  40      40.140  35.007  22.775  1.00 18.16           N  
ATOM    312  N   GLN A  41      36.000  30.860  22.172  1.00  6.52           N  
ATOM    313  CA  GLN A  41      34.738  30.875  21.473  1.00  3.87           C  
ATOM    314  C   GLN A  41      33.589  30.189  22.181  1.00  4.79           C  
ATOM    315  O   GLN A  41      33.580  29.009  22.499  1.00  6.34           O  
ATOM    316  CB  GLN A  41      34.876  30.237  20.066  1.00  4.20           C  
ATOM    317  CG  GLN A  41      36.012  30.860  19.221  1.00  3.20           C  
ATOM    318  CD  GLN A  41      36.083  30.194  17.875  1.00  4.89           C  
ATOM    319  OE1 GLN A  41      35.048  29.702  17.393  1.00  5.21           O  
ATOM    320  NE2 GLN A  41      37.228  30.126  17.233  1.00  7.13           N  
ATOM    321  N   ARG A  42      32.478  30.917  22.269  1.00  5.73           N  
ATOM    322  CA  ARG A  42      31.200  30.329  22.780  1.00  6.97           C  
ATOM    323  C   ARG A  42      30.210  30.509  21.650  1.00  7.15           C  
ATOM    324  O   ARG A  42      29.978  31.726  21.269  1.00  7.33           O  
ATOM    325  CB  ARG A  42      30.847  30.931  24.118  1.00 13.23           C  
ATOM    326  CG  ARG A  42      29.412  30.796  24.598  1.00 21.27           C  
ATOM    327  CD  ARG A  42      29.271  31.314  26.016  1.00 26.14           C  
ATOM    328  NE  ARG A  42      27.875  31.317  26.443  1.00 32.26           N  
ATOM    329  CZ  ARG A  42      27.132  32.423  26.574  1.00 34.32           C  
ATOM    330  NH1 ARG A  42      27.630  33.656  26.461  1.00 35.30           N  
ATOM    331  NH2 ARG A  42      25.810  32.299  26.732  1.00 36.39           N  
ATOM    332  N   LEU A  43      29.694  29.436  21.054  1.00  4.65           N  
ATOM    333  CA  LEU A  43      28.762  29.573  19.906  1.00  3.51           C  
ATOM    334  C   LEU A  43      27.331  29.317  20.364  1.00  5.56           C  
ATOM    335  O   LEU A  43      27.101  28.346  21.097  1.00  4.19           O  
ATOM    336  CB  LEU A  43      29.151  28.655  18.755  1.00  3.74           C  
ATOM    337  CG  LEU A  43      30.416  28.912  17.980  1.00  6.32           C  
ATOM    338  CD1 LEU A  43      30.738  27.693  17.122  1.00  9.55           C  
ATOM    339  CD2 LEU A  43      30.205  30.168  17.129  1.00  6.41           C  
ATOM    340  N   ILE A  44      26.436  30.232  20.004  1.00  4.58           N  
ATOM    341  CA  ILE A  44      25.034  30.170  20.401  1.00  5.55           C  
ATOM    342  C   ILE A  44      24.101  30.149  19.196  1.00  5.46           C  
ATOM    343  O   ILE A  44      24.196  30.948  18.287  1.00  6.04           O  
ATOM    344  CB  ILE A  44      24.639  31.426  21.286  1.00  6.80           C  
ATOM    345  CG1 ILE A  44      25.646  31.670  22.421  1.00 10.31           C  
ATOM    346  CG2 ILE A  44      23.181  31.309  21.824  1.00  7.39           C  
ATOM    347  CD1 ILE A  44      25.778  30.436  23.356  1.00 13.90           C  
ATOM    348  N   PHE A  45      23.141  29.187  19.241  1.00  6.75           N  
ATOM    349  CA  PHE A  45      22.126  29.062  18.183  1.00  4.70           C  
ATOM    350  C   PHE A  45      20.835  28.629  18.904  1.00  6.34           C  
ATOM    351  O   PHE A  45      20.821  27.734  19.749  1.00  5.45           O  
ATOM    352  CB  PHE A  45      22.494  28.057  17.109  1.00  5.51           C  
ATOM    353  CG  PHE A  45      21.447  27.869  16.026  1.00  5.98           C  
ATOM    354  CD1 PHE A  45      21.325  28.813  15.005  1.00  6.86           C  
ATOM    355  CD2 PHE A  45      20.638  26.735  16.053  1.00  5.87           C  
ATOM    356  CE1 PHE A  45      20.369  28.648  14.001  1.00  6.68           C  
ATOM    357  CE2 PHE A  45      19.677  26.539  15.051  1.00  6.64           C  
ATOM    358  CZ  PHE A  45      19.593  27.465  14.021  1.00  6.84           C  
ATOM    359  N   ALA A  46      19.810  29.378  18.578  1.00  6.53           N  
ATOM    360  CA  ALA A  46      18.443  29.143  19.083  1.00  7.15           C  
ATOM    361  C   ALA A  46      18.453  28.941  20.591  1.00  9.00           C  
ATOM    362  O   ALA A  46      17.860  27.994  21.128  1.00 11.15           O  
ATOM    363  CB  ALA A  46      17.864  27.977  18.346  1.00  8.99           C  
ATOM    364  N   GLY A  47      19.172  29.808  21.243  1.00  9.35           N  
ATOM    365  CA  GLY A  47      19.399  29.894  22.655  1.00 11.68           C  
ATOM    366  C   GLY A  47      20.083  28.729  23.321  1.00 11.14           C  
ATOM    367  O   GLY A  47      19.991  28.584  24.561  1.00 13.93           O  
ATOM    368  N   LYS A  48      20.801  27.931  22.578  1.00 10.47           N  
ATOM    369  CA  LYS A  48      21.550  26.796  23.133  1.00  8.82           C  
ATOM    370  C   LYS A  48      23.046  27.087  22.913  1.00  7.68           C  
ATOM    371  O   LYS A  48      23.383  27.627  21.870  1.00  6.47           O  
ATOM    372  CB  LYS A  48      21.242  25.519  22.391  1.00  9.74           C  
ATOM    373  CG  LYS A  48      19.762  25.077  22.455  1.00 14.14           C  
ATOM    374  CD  LYS A  48      19.634  23.885  21.531  1.00 16.32           C  
ATOM    375  CE  LYS A  48      18.791  24.221  20.313  1.00 20.04           C  
ATOM    376  NZ  LYS A  48      17.440  24.655  20.827  1.00 23.92           N  
ATOM    377  N   GLN A  49      23.880  26.727  23.851  1.00  8.89           N  
ATOM    378  CA  GLN A  49      25.349  26.872  23.643  1.00  7.18           C  
ATOM    379  C   GLN A  49      25.743  25.586  22.922  1.00  8.23           C  
ATOM    380  O   GLN A  49      25.325  24.489  23.378  1.00  9.70           O  
ATOM    381  CB  GLN A  49      26.070  27.025  24.960  1.00 11.67           C  
ATOM    382  CG  GLN A  49      27.553  27.356  24.695  1.00 15.82           C  
ATOM    383  CD  GLN A  49      28.262  27.576  26.020  1.00 20.21           C  
ATOM    384  OE1 GLN A  49      29.189  26.840  26.335  1.00 23.23           O  
ATOM    385  NE2 GLN A  49      27.777  28.585  26.739  1.00 20.67           N  
ATOM    386  N   LEU A  50      26.465  25.689  21.833  1.00  6.51           N  
ATOM    387  CA  LEU A  50      26.826  24.521  21.012  1.00  7.41           C  
ATOM    388  C   LEU A  50      27.994  23.781  21.643  1.00  8.27           C  
ATOM    389  O   LEU A  50      28.904  24.444  22.098  1.00  8.34           O  
ATOM    390  CB  LEU A  50      27.043  24.992  19.571  1.00  7.13           C  
ATOM    391  CG  LEU A  50      25.931  25.844  18.959  1.00  7.53           C  
ATOM    392  CD1 LEU A  50      26.203  26.083  17.471  1.00  8.14           C  
ATOM    393  CD2 LEU A  50      24.577  25.190  19.079  1.00  9.11           C  
ATOM    394  N   GLU A  51      27.942  22.448  21.648  1.00  9.43           N  
ATOM    395  CA  GLU A  51      29.015  21.657  22.288  1.00 11.90           C  
ATOM    396  C   GLU A  51      29.942  21.106  21.240  1.00 11.49           C  
ATOM    397  O   GLU A  51      29.470  20.677  20.190  1.00  9.88           O  
ATOM    398  CB  GLU A  51      28.348  20.540  23.066  1.00 16.56           C  
ATOM    399  CG  GLU A  51      29.247  19.456  23.705  1.00 26.06           C  
ATOM    400  CD  GLU A  51      28.722  19.047  25.066  1.00 29.86           C  
ATOM    401  OE1 GLU A  51      29.139  18.132  25.746  1.00 32.13           O  
ATOM    402  OE2 GLU A  51      27.777  19.842  25.367  1.00 33.44           O  
ATOM    403  N   ASP A  52      31.233  21.090  21.459  1.00 12.71           N  
ATOM    404  CA  ASP A  52      32.262  20.670  20.514  1.00 16.56           C  
ATOM    405  C   ASP A  52      32.128  19.364  19.750  1.00 15.83           C  
ATOM    406  O   ASP A  52      32.546  19.317  18.558  1.00 17.21           O  
ATOM    407  CB  ASP A  52      33.638  20.716  21.242  1.00 21.05           C  
ATOM    408  CG  ASP A  52      34.174  22.129  21.354  1.00 25.12           C  
ATOM    409  OD1 ASP A  52      35.252  22.322  21.958  1.00 28.37           O  
ATOM    410  OD2 ASP A  52      33.544  23.086  20.883  1.00 25.82           O  
ATOM    411  N   GLY A  53      31.697  18.311  20.406  1.00 15.00           N  
ATOM    412  CA  GLY A  53      31.568  16.962  19.825  1.00 11.77           C  
ATOM    413  C   GLY A  53      30.320  16.698  19.051  1.00 11.10           C  
ATOM    414  O   GLY A  53      30.198  15.657  18.366  1.00 11.25           O  
ATOM    415  N   ARG A  54      29.340  17.594  19.076  1.00  8.53           N  
ATOM    416  CA  ARG A  54      28.108  17.439  18.276  1.00  9.05           C  
ATOM    417  C   ARG A  54      28.375  17.999  16.887  1.00  8.96           C  
ATOM    418  O   ARG A  54      29.326  18.786  16.690  1.00 11.60           O  
ATOM    419  CB  ARG A  54      26.926  18.191  18.892  1.00  7.97           C  
ATOM    420  CG  ARG A  54      26.621  17.799  20.352  1.00  9.62           C  
ATOM    421  CD  ARG A  54      26.010  16.370  20.280  1.00 12.20           C  
ATOM    422  NE  ARG A  54      26.975  15.521  20.942  1.00 18.23           N  
ATOM    423  CZ  ARG A  54      27.603  14.423  20.655  1.00 22.08           C  
ATOM    424  NH1 ARG A  54      27.479  13.733  19.537  1.00 23.38           N  
ATOM    425  NH2 ARG A  54      28.519  13.967  21.550  1.00 25.50           N  
ATOM    426  N   THR A  55      27.510  17.689  15.954  1.00  9.05           N  
ATOM    427  CA  THR A  55      27.574  18.192  14.563  1.00  9.03           C  
ATOM    428  C   THR A  55      26.482  19.280  14.432  1.00  8.15           C  
ATOM    429  O   THR A  55      25.609  19.388  15.287  1.00  5.91           O  
ATOM    430  CB  THR A  55      27.299  17.055  13.533  1.00 11.15           C  
ATOM    431  OG1 THR A  55      25.925  16.611  13.913  1.00 11.95           O  
ATOM    432  CG2 THR A  55      28.236  15.864  13.558  1.00 11.71           C  
ATOM    433  N   LEU A  56      26.585  20.063  13.378  1.00  6.91           N  
ATOM    434  CA  LEU A  56      25.594  21.109  13.072  1.00  8.29           C  
ATOM    435  C   LEU A  56      24.241  20.436  12.857  1.00  8.05           C  
ATOM    436  O   LEU A  56      23.264  20.951  13.329  1.00 10.17           O  
ATOM    437  CB  LEU A  56      26.084  21.888  11.833  1.00  6.60           C  
ATOM    438  CG  LEU A  56      27.426  22.616  11.902  1.00  7.73           C  
ATOM    439  CD1 LEU A  56      27.718  23.341  10.578  1.00  9.85           C  
ATOM    440  CD2 LEU A  56      27.380  23.721  12.955  1.00  8.64           C  
ATOM    441  N   SER A  57      24.240  19.233  12.246  1.00  8.92           N  
ATOM    442  CA  SER A  57      22.924  18.583  12.025  1.00  9.00           C  
ATOM    443  C   SER A  57      22.229  18.244  13.325  1.00  9.44           C  
ATOM    444  O   SER A  57      20.963  18.253  13.395  1.00 10.91           O  
ATOM    445  CB  SER A  57      23.059  17.326  11.154  1.00 10.32           C  
ATOM    446  OG  SER A  57      23.914  16.395  11.755  1.00 13.59           O  
ATOM    447  N   ASP A  58      22.997  17.978  14.366  1.00  9.11           N  
ATOM    448  CA  ASP A  58      22.418  17.638  15.693  1.00  7.91           C  
ATOM    449  C   ASP A  58      21.460  18.737  16.163  1.00  9.12           C  
ATOM    450  O   ASP A  58      20.497  18.506  16.900  1.00  8.61           O  
ATOM    451  CB  ASP A  58      23.461  17.331  16.741  1.00  8.41           C  
ATOM    452  CG  ASP A  58      24.184  16.016  16.619  1.00 11.50           C  
ATOM    453  OD1 ASP A  58      25.303  15.894  17.152  1.00 10.05           O  
ATOM    454  OD2 ASP A  58      23.572  15.107  15.975  1.00 11.70           O  
ATOM    455  N   TYR A  59      21.846  19.954  15.905  1.00  7.97           N  
ATOM    456  CA  TYR A  59      21.079  21.149  16.251  1.00  8.45           C  
ATOM    457  C   TYR A  59      20.142  21.590  15.149  1.00 10.98           C  
ATOM    458  O   TYR A  59      19.499  22.645  15.321  1.00 12.95           O  
ATOM    459  CB  TYR A  59      22.085  22.254  16.581  1.00  7.94           C  
ATOM    460  CG  TYR A  59      22.945  21.951  17.785  1.00  6.91           C  
ATOM    461  CD1 TYR A  59      24.272  21.544  17.644  1.00  4.59           C  
ATOM    462  CD2 TYR A  59      22.437  22.157  19.065  1.00  6.98           C  
ATOM    463  CE1 TYR A  59      25.052  21.285  18.776  1.00  5.39           C  
ATOM    464  CE2 TYR A  59      23.204  21.907  20.192  1.00  6.52           C  
ATOM    465  CZ  TYR A  59      24.517  21.470  20.030  1.00  6.76           C  
ATOM    466  OH  TYR A  59      25.248  21.302  21.191  1.00  7.63           O  
ATOM    467  N   ASN A  60      19.993  20.884  14.049  1.00 12.38           N  
ATOM    468  CA  ASN A  60      19.065  21.352  12.999  1.00 13.94           C  
ATOM    469  C   ASN A  60      19.442  22.745  12.510  1.00 14.16           C  
ATOM    470  O   ASN A  60      18.571  23.610  12.289  1.00 14.26           O  
ATOM    471  CB  ASN A  60      17.586  21.282  13.461  1.00 19.23           C  
ATOM    472  CG  ASN A  60      16.576  21.258  12.315  1.00 22.65           C  
ATOM    473  OD1 ASN A  60      15.440  21.819  12.378  1.00 25.45           O  
ATOM    474  ND2 ASN A  60      16.924  20.586  11.216  1.00 24.09           N  
ATOM    475  N   ILE A  61      20.717  22.964  12.260  1.00 11.08           N  
ATOM    476  CA  ILE A  61      21.184  24.263  11.690  1.00 11.78           C  
ATOM    477  C   ILE A  61      21.110  24.111  10.173  1.00 13.74           C  
ATOM    478  O   ILE A  61      21.841  23.198   9.686  1.00 14.60           O  
ATOM    479  CB  ILE A  61      22.650  24.516  12.172  1.00 11.80           C  
ATOM    480  CG1 ILE A  61      22.662  24.819  13.699  1.00 11.56           C  
ATOM    481  CG2 ILE A  61      23.376  25.645  11.409  1.00 13.29           C  
ATOM    482  CD1 ILE A  61      24.123  24.981  14.195  1.00 11.42           C  
ATOM    483  N   GLN A  62      20.291  24.875   9.507  1.00 13.97           N  
ATOM    484  CA  GLN A  62      20.081  24.773   8.033  1.00 15.52           C  
ATOM    485  C   GLN A  62      20.822  25.914   7.332  1.00 13.94           C  
ATOM    486  O   GLN A  62      21.323  26.830   8.008  1.00 12.15           O  
ATOM    487  CB  GLN A  62      18.599  24.736   7.727  1.00 19.53           C  
ATOM    488  CG  GLN A  62      17.819  23.434   7.900  1.00 26.38           C  
ATOM    489  CD  GLN A  62      16.509  23.529   7.116  1.00 30.61           C  
ATOM    490  OE1 GLN A  62      15.446  22.980   7.433  1.00 33.23           O  
ATOM    491  NE2 GLN A  62      16.539  24.293   6.009  1.00 32.71           N  
ATOM    492  N   LYS A  63      20.924  25.862   6.006  1.00 11.73           N  
ATOM    493  CA  LYS A  63      21.656  26.847   5.240  1.00 11.97           C  
ATOM    494  C   LYS A  63      21.127  28.240   5.574  1.00 10.41           C  
ATOM    495  O   LYS A  63      19.958  28.465   5.842  1.00  9.59           O  
ATOM    496  CB  LYS A  63      21.631  26.642   3.731  1.00 13.73           C  
ATOM    497  CG  LYS A  63      20.210  26.423   3.175  1.00 16.98           C  
ATOM    498  CD  LYS A  63      20.268  26.589   1.656  1.00 20.19           C  
ATOM    499  CE  LYS A  63      19.202  25.857   0.891  1.00 23.42           C  
ATOM    500  NZ  LYS A  63      17.884  26.544   1.075  1.00 25.97           N  
ATOM    501  N   GLU A  64      22.099  29.163   5.605  1.00 10.04           N  
ATOM    502  CA  GLU A  64      21.907  30.563   5.881  1.00 10.94           C  
ATOM    503  C   GLU A  64      21.466  30.953   7.261  1.00  9.74           C  
ATOM    504  O   GLU A  64      21.066  32.112   7.533  1.00  9.42           O  
ATOM    505  CB  GLU A  64      21.023  31.223   4.784  1.00 18.31           C  
ATOM    506  CG  GLU A  64      21.861  31.342   3.474  1.00 24.16           C  
ATOM    507  CD  GLU A  64      21.156  30.726   2.311  1.00 29.00           C  
ATOM    508  OE1 GLU A  64      19.942  30.793   2.170  1.00 31.72           O  
ATOM    509  OE2 GLU A  64      21.954  30.152   1.535  1.00 32.61           O  
ATOM    510  N   SER A  65      21.674  30.034   8.191  1.00  6.85           N  
ATOM    511  CA  SER A  65      21.419  30.253   9.620  1.00  6.90           C  
ATOM    512  C   SER A  65      22.504  31.228  10.136  1.00  4.72           C  
ATOM    513  O   SER A  65      23.579  31.321   9.554  1.00  3.91           O  
ATOM    514  CB  SER A  65      21.637  28.923  10.353  1.00  7.28           C  
ATOM    515  OG  SER A  65      20.544  28.047  10.059  1.00 10.56           O  
ATOM    516  N   THR A  66      22.241  31.873  11.241  1.00  4.48           N  
ATOM    517  CA  THR A  66      23.212  32.762  11.891  1.00  3.80           C  
ATOM    518  C   THR A  66      23.509  32.224  13.290  1.00  4.60           C  
ATOM    519  O   THR A  66      22.544  31.942  14.034  1.00  5.33           O  
ATOM    520  CB  THR A  66      22.699  34.267  11.985  1.00  2.85           C  
ATOM    521  OG1 THR A  66      22.495  34.690  10.589  1.00  2.15           O  
ATOM    522  CG2 THR A  66      23.727  35.131  12.722  1.00  3.40           C  
ATOM    523  N   LEU A  67      24.790  32.021  13.618  1.00  4.17           N  
ATOM    524  CA  LEU A  67      25.149  31.609  14.980  1.00  3.85           C  
ATOM    525  C   LEU A  67      25.698  32.876  15.669  1.00  3.80           C  
ATOM    526  O   LEU A  67      26.158  33.730  14.894  1.00  5.54           O  
ATOM    527  CB  LEU A  67      26.310  30.594  14.967  1.00  7.18           C  
ATOM    528  CG  LEU A  67      26.290  29.480  13.960  1.00  9.67           C  
ATOM    529  CD1 LEU A  67      27.393  28.442  14.229  1.00  8.12           C  
ATOM    530  CD2 LEU A  67      24.942  28.807  13.952  1.00 11.66           C  
ATOM    531  N   HIS A  68      25.621  32.945  16.950  1.00  2.94           N  
ATOM    532  CA  HIS A  68      26.179  34.127  17.650  1.00  4.17           C  
ATOM    533  C   HIS A  68      27.475  33.651  18.304  1.00  5.32           C  
ATOM    534  O   HIS A  68      27.507  32.587  18.958  1.00  7.70           O  
ATOM    535  CB  HIS A  68      25.214  34.565  18.780  1.00  5.57           C  
ATOM    536  CG  HIS A  68      23.978  35.121  18.126  1.00  9.95           C  
ATOM    537  ND1 HIS A  68      23.853  36.432  17.781  1.00 13.74           N  
ATOM    538  CD2 HIS A  68      22.824  34.514  17.782  1.00 12.79           C  
ATOM    539  CE1 HIS A  68      22.674  36.627  17.200  1.00 14.75           C  
ATOM    540  NE2 HIS A  68      22.045  35.455  17.173  1.00 16.30           N  
ATOM    541  N   LEU A  69      28.525  34.447  18.189  1.00  5.29           N  
ATOM    542  CA  LEU A  69      29.801  34.145  18.829  1.00  3.97           C  
ATOM    543  C   LEU A  69      30.052  35.042  20.004  1.00  5.07           C  
ATOM    544  O   LEU A  69      30.105  36.305  19.788  1.00  4.34           O  
ATOM    545  CB  LEU A  69      30.925  34.304  17.753  1.00  6.08           C  
ATOM    546  CG  LEU A  69      32.345  34.183  18.358  1.00  7.37           C  
ATOM    547  CD1 LEU A  69      32.555  32.783  18.870  1.00  6.87           C  
ATOM    548  CD2 LEU A  69      33.361  34.491  17.245  1.00  9.96           C  
ATOM    549  N   VAL A  70      30.124  34.533  21.191  1.00  4.29           N  
ATOM    550  CA  VAL A  70      30.479  35.369  22.374  1.00  6.26           C  
ATOM    551  C   VAL A  70      31.901  34.910  22.728  1.00  9.22           C  
ATOM    552  O   VAL A  70      32.190  33.696  22.635  1.00  9.36           O  
ATOM    553  CB  VAL A  70      29.472  35.181  23.498  1.00  8.69           C  
ATOM    554  CG1 VAL A  70      29.821  35.957  24.765  1.00  9.76           C  
ATOM    555  CG2 VAL A  70      28.049  35.454  23.071  1.00  8.54           C  
ATOM    556  N   LEU A  71      32.763  35.831  23.090  1.00 12.71           N  
ATOM    557  CA  LEU A  71      34.145  35.472  23.481  1.00 16.06           C  
ATOM    558  C   LEU A  71      34.239  35.353  24.979  1.00 18.09           C  
ATOM    559  O   LEU A  71      33.707  36.197  25.728  1.00 19.26           O  
ATOM    560  CB  LEU A  71      35.114  36.564  22.907  1.00 17.10           C  
ATOM    561  CG  LEU A  71      35.926  35.979  21.737  1.00 19.37           C  
ATOM    562  CD1 LEU A  71      35.003  35.084  20.920  1.00 17.51           C  
ATOM    563  CD2 LEU A  71      36.533  37.087  20.917  1.00 19.57           C  
ATOM    564  N   ARG A  72      34.930  34.384  25.451  1.00 21.47           N  
ATOM    565  CA  ARG A  72      35.161  34.174  26.896  1.00 25.83           C  
ATOM    566  C   ARG A  72      36.671  34.296  27.089  1.00 27.74           C  
ATOM    567  O   ARG A  72      37.305  33.233  26.795  1.00 30.65           O  
ATOM    568  CB  ARG A  72      34.717  32.760  27.286  1.00 28.49           C  
ATOM    569  CG  ARG A  72      35.752  32.054  28.160  1.00 31.79           C  
ATOM    570  CD  ARG A  72      35.612  30.577  28.044  1.00 34.05           C  
ATOM    571  NE  ARG A  72      35.040  30.252  26.730  1.00 35.08           N  
ATOM    572  CZ  ARG A  72      34.338  29.103  26.650  1.00 34.67           C  
ATOM    573  NH1 ARG A  72      34.110  28.437  27.768  1.00 35.02           N  
ATOM    574  NH2 ARG A  72      34.014  28.657  25.457  1.00 34.97           N  
ATOM    575  N   LEU A  73      37.197  35.397  27.513  0.45 28.93           N  
ATOM    576  CA  LEU A  73      38.668  35.502  27.680  0.45 30.76           C  
ATOM    577  C   LEU A  73      39.076  34.931  29.031  0.45 32.18           C  
ATOM    578  O   LEU A  73      38.297  34.946  29.996  0.45 32.31           O  
ATOM    579  CB  LEU A  73      39.080  36.941  27.406  0.45 30.53           C  
ATOM    580  CG  LEU A  73      39.502  37.340  26.002  0.45 30.16           C  
ATOM    581  CD1 LEU A  73      38.684  36.647  24.923  0.45 29.57           C  
ATOM    582  CD2 LEU A  73      39.337  38.854  25.862  0.45 29.11           C  
ATOM    583  N   ARG A  74      40.294  34.412  29.045  0.45 33.82           N  
ATOM    584  CA  ARG A  74      40.873  33.802  30.253  0.45 35.33           C  
ATOM    585  C   ARG A  74      41.765  34.829  30.944  0.45 36.22           C  
ATOM    586  O   ARG A  74      42.945  34.994  30.583  0.45 36.70           O  
ATOM    587  CB  ARG A  74      41.651  32.529  29.923  0.45 36.91           C  
ATOM    588  CG  ARG A  74      41.608  31.444  30.989  0.45 38.62           C  
ATOM    589  CD  ARG A  74      41.896  30.080  30.456  0.45 39.75           C  
ATOM    590  NE  ARG A  74      43.311  29.735  30.563  0.45 41.13           N  
ATOM    591  CZ  ARG A  74      44.174  29.905  29.554  0.45 41.91           C  
ATOM    592  NH1 ARG A  74      43.754  30.312  28.356  0.45 42.75           N  
ATOM    593  NH2 ARG A  74      45.477  29.726  29.763  0.45 41.93           N  
ATOM    594  N   GLY A  75      41.165  35.531  31.898  0.25 36.31           N  
ATOM    595  CA  GLY A  75      41.845  36.550  32.686  0.25 36.07           C  
ATOM    596  C   GLY A  75      41.251  37.941  32.588  0.25 36.16           C  
ATOM    597  O   GLY A  75      41.102  38.523  31.500  0.25 36.26           O  
ATOM    598  N   GLY A  76      40.946  38.472  33.757  0.25 36.05           N  
ATOM    599  CA  GLY A  76      40.373  39.813  33.944  0.25 36.19           C  
ATOM    600  C   GLY A  76      40.031  39.992  35.432  0.25 36.20           C  
ATOM    601  O   GLY A  76      38.933  40.525  35.687  0.25 36.13           O  
ATOM    602  OXT GLY A  76      40.862  39.575  36.251  0.25 36.27           O  
