# Supplementary material for: Plasticity of the proteasome-targeting signal Fat10 enhances substrate degradation
Source: eLife. 2024 Jul 10;13:e91122. doi: 10.7554/eLife.91122 (PMC11299979; doi:10.7554/eLife.91122)
Supplement: Figure 1—source data 1. [file elife-91122-fig1-data1.zip › Figure1-Source Data 1/Figure-1D source data.pdb]

ATOM      1  N   MET     1      17.169  29.136  24.777  1.00  0.00           N  
ATOM      2  H1  MET     1      16.239  29.007  25.150  1.00  0.00           H  
ATOM      3  H2  MET     1      17.714  28.286  24.738  1.00  0.00           H  
ATOM      4  H3  MET     1      16.976  29.387  23.818  1.00  0.00           H  
ATOM      5  CA  MET     1      17.926  30.203  25.493  1.00  0.00           C  
ATOM      6  HA  MET     1      18.723  30.529  24.825  1.00  0.00           H  
ATOM      7  CB  MET     1      17.027  31.509  25.748  1.00  0.00           C  
ATOM      8  HB2 MET     1      16.361  31.646  24.896  1.00  0.00           H  
ATOM      9  HB3 MET     1      16.367  31.247  26.575  1.00  0.00           H  
ATOM     10  CG  MET     1      17.869  32.784  26.027  1.00  0.00           C  
ATOM     11  HG2 MET     1      18.546  32.957  25.190  1.00  0.00           H  
ATOM     12  HG3 MET     1      17.192  33.635  26.109  1.00  0.00           H  
ATOM     13  SD  MET     1      18.854  32.683  27.636  1.00  0.00           S  
ATOM     14  CE  MET     1      19.974  34.105  27.445  1.00  0.00           C  
ATOM     15  HE1 MET     1      20.610  34.082  28.330  1.00  0.00           H  
ATOM     16  HE2 MET     1      20.703  33.936  26.653  1.00  0.00           H  
ATOM     17  HE3 MET     1      19.554  35.107  27.366  1.00  0.00           H  
ATOM     18  C   MET     1      18.577  29.657  26.740  1.00  0.00           C  
ATOM     19  O   MET     1      19.808  29.613  26.793  1.00  0.00           O  
ATOM     20  N   ALA     2      17.926  29.140  27.753  1.00  0.00           N  
ATOM     21  H   ALA     2      16.995  28.863  27.477  1.00  0.00           H  
ATOM     22  CA  ALA     2      18.340  29.172  29.145  1.00  0.00           C  
ATOM     23  HA  ALA     2      18.982  30.034  29.323  1.00  0.00           H  
ATOM     24  CB  ALA     2      17.076  29.264  30.024  1.00  0.00           C  
ATOM     25  HB1 ALA     2      16.910  28.242  30.363  1.00  0.00           H  
ATOM     26  HB2 ALA     2      17.240  29.982  30.828  1.00  0.00           H  
ATOM     27  HB3 ALA     2      16.160  29.453  29.464  1.00  0.00           H  
ATOM     28  C   ALA     2      19.213  27.963  29.639  1.00  0.00           C  
ATOM     29  O   ALA     2      20.157  28.292  30.307  1.00  0.00           O  
ATOM     30  N   PRO     3      19.068  26.688  29.242  1.00  0.00           N  
ATOM     31  CD  PRO     3      17.993  26.235  28.348  1.00  0.00           C  
ATOM     32  HD2 PRO     3      18.275  26.210  27.296  1.00  0.00           H  
ATOM     33  HD3 PRO     3      17.090  26.847  28.339  1.00  0.00           H  
ATOM     34  CG  PRO     3      17.809  24.837  28.804  1.00  0.00           C  
ATOM     35  HG2 PRO     3      17.438  24.244  27.968  1.00  0.00           H  
ATOM     36  HG3 PRO     3      17.155  24.719  29.667  1.00  0.00           H  
ATOM     37  CB  PRO     3      19.211  24.361  29.187  1.00  0.00           C  
ATOM     38  HB2 PRO     3      19.697  24.013  28.276  1.00  0.00           H  
ATOM     39  HB3 PRO     3      19.115  23.559  29.919  1.00  0.00           H  
ATOM     40  CA  PRO     3      19.902  25.592  29.734  1.00  0.00           C  
ATOM     41  HA  PRO     3      19.846  25.531  30.821  1.00  0.00           H  
ATOM     42  C   PRO     3      21.392  25.720  29.399  1.00  0.00           C  
ATOM     43  O   PRO     3      22.233  25.081  30.063  1.00  0.00           O  
ATOM     44  N   ASN     4      21.766  26.466  28.316  1.00  0.00           N  
ATOM     45  H   ASN     4      21.037  27.061  27.949  1.00  0.00           H  
ATOM     46  CA  ASN     4      23.021  26.354  27.710  1.00  0.00           C  
ATOM     47  HA  ASN     4      23.087  27.114  26.931  1.00  0.00           H  
ATOM     48  CB  ASN     4      24.168  26.797  28.699  1.00  0.00           C  
ATOM     49  HB2 ASN     4      24.202  26.144  29.572  1.00  0.00           H  
ATOM     50  HB3 ASN     4      25.137  26.631  28.230  1.00  0.00           H  
ATOM     51  CG  ASN     4      24.033  28.213  29.093  1.00  0.00           C  
ATOM     52  OD1 ASN     4      23.056  28.920  28.843  1.00  0.00           O  
ATOM     53  ND2 ASN     4      24.921  28.702  29.884  1.00  0.00           N  
ATOM     54 HD21 ASN     4      24.714  29.581  30.336  1.00  0.00           H  
ATOM     55 HD22 ASN     4      25.689  28.114  30.174  1.00  0.00           H  
ATOM     56  C   ASN     4      23.285  24.960  26.966  1.00  0.00           C  
ATOM     57  O   ASN     4      22.591  23.993  27.238  1.00  0.00           O  
ATOM     58  N   ALA     5      24.296  24.915  26.143  1.00  0.00           N  
ATOM     59  H   ALA     5      24.708  25.800  25.884  1.00  0.00           H  
ATOM     60  CA  ALA     5      24.831  23.689  25.474  1.00  0.00           C  
ATOM     61  HA  ALA     5      24.359  22.845  25.977  1.00  0.00           H  
ATOM     62  CB  ALA     5      24.285  23.724  24.036  1.00  0.00           C  
ATOM     63  HB1 ALA     5      23.206  23.870  23.980  1.00  0.00           H  
ATOM     64  HB2 ALA     5      24.661  24.617  23.537  1.00  0.00           H  
ATOM     65  HB3 ALA     5      24.511  22.790  23.521  1.00  0.00           H  
ATOM     66  C   ALA     5      26.387  23.480  25.652  1.00  0.00           C  
ATOM     67  O   ALA     5      26.891  22.484  25.090  1.00  0.00           O  
ATOM     68  N   SER     6      27.095  24.379  26.314  1.00  0.00           N  
ATOM     69  H   SER     6      26.683  25.226  26.680  1.00  0.00           H  
ATOM     70  CA  SER     6      28.552  24.224  26.483  1.00  0.00           C  
ATOM     71  HA  SER     6      28.979  24.025  25.500  1.00  0.00           H  
ATOM     72  CB  SER     6      29.229  25.293  27.213  1.00  0.00           C  
ATOM     73  HB2 SER     6      28.822  25.375  28.221  1.00  0.00           H  
ATOM     74  HB3 SER     6      30.290  25.053  27.272  1.00  0.00           H  
ATOM     75  OG  SER     6      28.958  26.599  26.637  1.00  0.00           O  
ATOM     76  HG  SER     6      28.945  27.271  27.323  1.00  0.00           H  
ATOM     77  C   SER     6      28.752  22.935  27.326  1.00  0.00           C  
ATOM     78  O   SER     6      27.913  22.612  28.178  1.00  0.00           O  
ATOM     79  N   CYS     7      29.829  22.193  27.133  1.00  0.00           N  
ATOM     80  H   CYS     7      30.517  22.530  26.475  1.00  0.00           H  
ATOM     81  CA  CYS     7      29.923  20.893  27.700  1.00  0.00           C  
ATOM     82  HA  CYS     7      28.915  20.489  27.797  1.00  0.00           H  
ATOM     83  CB  CYS     7      30.690  20.016  26.690  1.00  0.00           C  
ATOM     84  HB2 CYS     7      31.716  20.324  26.485  1.00  0.00           H  
ATOM     85  HB3 CYS     7      30.606  18.979  27.017  1.00  0.00           H  
ATOM     86  SG  CYS     7      29.627  20.025  25.198  1.00  0.00           S  
ATOM     87  HG  CYS     7      29.080  21.244  25.191  1.00  0.00           H  
ATOM     88  C   CYS     7      30.531  20.711  29.083  1.00  0.00           C  
ATOM     89  O   CYS     7      30.289  19.674  29.665  1.00  0.00           O  
ATOM     90  N   LEU     8      31.322  21.673  29.618  1.00  0.00           N  
ATOM     91  H   LEU     8      31.452  22.487  29.034  1.00  0.00           H  
ATOM     92  CA  LEU     8      31.913  21.633  30.959  1.00  0.00           C  
ATOM     93  HA  LEU     8      31.409  20.950  31.643  1.00  0.00           H  
ATOM     94  CB  LEU     8      33.372  21.060  30.870  1.00  0.00           C  
ATOM     95  HB2 LEU     8      33.897  21.105  31.824  1.00  0.00           H  
ATOM     96  HB3 LEU     8      33.249  20.039  30.508  1.00  0.00           H  
ATOM     97  CG  LEU     8      34.349  21.831  29.990  1.00  0.00           C  
ATOM     98  HG  LEU     8      33.780  22.116  29.104  1.00  0.00           H  
ATOM     99  CD1 LEU     8      34.905  23.143  30.612  1.00  0.00           C  
ATOM    100 HD11 LEU     8      34.153  23.711  31.159  1.00  0.00           H  
ATOM    101 HD12 LEU     8      35.768  22.947  31.248  1.00  0.00           H  
ATOM    102 HD13 LEU     8      35.116  23.883  29.840  1.00  0.00           H  
ATOM    103  CD2 LEU     8      35.561  21.005  29.506  1.00  0.00           C  
ATOM    104 HD21 LEU     8      35.153  20.261  28.821  1.00  0.00           H  
ATOM    105 HD22 LEU     8      36.189  21.705  28.957  1.00  0.00           H  
ATOM    106 HD23 LEU     8      36.117  20.644  30.371  1.00  0.00           H  
ATOM    107  C   LEU     8      31.700  22.993  31.636  1.00  0.00           C  
ATOM    108  O   LEU     8      31.725  24.044  30.954  1.00  0.00           O  
ATOM    109  N   CYS     9      31.363  22.999  32.951  1.00  0.00           N  
ATOM    110  H   CYS     9      31.442  22.168  33.520  1.00  0.00           H  
ATOM    111  CA  CYS     9      31.176  24.210  33.718  1.00  0.00           C  
ATOM    112  HA  CYS     9      31.132  25.082  33.065  1.00  0.00           H  
ATOM    113  CB  CYS     9      29.813  24.116  34.462  1.00  0.00           C  
ATOM    114  HB2 CYS     9      29.868  23.234  35.099  1.00  0.00           H  
ATOM    115  HB3 CYS     9      29.658  25.095  34.915  1.00  0.00           H  
ATOM    116  SG  CYS     9      28.641  23.825  33.221  1.00  0.00           S  
ATOM    117  HG  CYS     9      29.139  22.630  32.889  1.00  0.00           H  
ATOM    118  C   CYS     9      32.189  24.465  34.786  1.00  0.00           C  
ATOM    119  O   CYS     9      32.475  23.512  35.524  1.00  0.00           O  
ATOM    120  N   VAL    10      32.770  25.695  34.778  1.00  0.00           N  
ATOM    121  H   VAL    10      32.200  26.433  34.390  1.00  0.00           H  
ATOM    122  CA  VAL    10      34.063  26.023  35.363  1.00  0.00           C  
ATOM    123  HA  VAL    10      34.591  25.131  35.700  1.00  0.00           H  
ATOM    124  CB  VAL    10      35.052  26.630  34.321  1.00  0.00           C  
ATOM    125  HB  VAL    10      34.666  27.607  34.030  1.00  0.00           H  
ATOM    126  CG1 VAL    10      36.410  26.797  34.902  1.00  0.00           C  
ATOM    127 HG11 VAL    10      37.162  26.901  34.119  1.00  0.00           H  
ATOM    128 HG12 VAL    10      36.312  27.762  35.399  1.00  0.00           H  
ATOM    129 HG13 VAL    10      36.729  25.959  35.521  1.00  0.00           H  
ATOM    130  CG2 VAL    10      35.178  25.691  33.073  1.00  0.00           C  
ATOM    131 HG21 VAL    10      35.871  26.206  32.408  1.00  0.00           H  
ATOM    132 HG22 VAL    10      35.662  24.789  33.448  1.00  0.00           H  
ATOM    133 HG23 VAL    10      34.207  25.491  32.620  1.00  0.00           H  
ATOM    134  C   VAL    10      33.842  27.004  36.491  1.00  0.00           C  
ATOM    135  O   VAL    10      32.917  27.796  36.541  1.00  0.00           O  
ATOM    136  N   HIE    11      34.734  26.945  37.500  1.00  0.00           N  
ATOM    137  H   HIE    11      35.434  26.228  37.367  1.00  0.00           H  
ATOM    138  CA  HIE    11      34.935  27.901  38.652  1.00  0.00           C  
ATOM    139  HA  HIE    11      34.209  28.704  38.522  1.00  0.00           H  
ATOM    140  CB  HIE    11      34.635  27.212  39.957  1.00  0.00           C  
ATOM    141  HB2 HIE    11      35.497  26.592  40.205  1.00  0.00           H  
ATOM    142  HB3 HIE    11      34.618  28.037  40.668  1.00  0.00           H  
ATOM    143  CG  HIE    11      33.368  26.450  39.979  1.00  0.00           C  
ATOM    144  ND1 HIE    11      32.292  26.769  40.741  1.00  0.00           N  
ATOM    145  CE1 HIE    11      31.407  25.744  40.643  1.00  0.00           C  
ATOM    146  HE1 HIE    11      30.383  25.802  40.980  1.00  0.00           H  
ATOM    147  NE2 HIE    11      31.849  24.842  39.743  1.00  0.00           N  
ATOM    148  HE2 HIE    11      31.481  23.917  39.574  1.00  0.00           H  
ATOM    149  CD2 HIE    11      33.100  25.281  39.325  1.00  0.00           C  
ATOM    150  HD2 HIE    11      33.895  24.746  38.826  1.00  0.00           H  
ATOM    151  C   HIE    11      36.354  28.591  38.577  1.00  0.00           C  
ATOM    152  O   HIE    11      37.314  27.971  38.108  1.00  0.00           O  
ATOM    153  N   VAL    12      36.412  29.855  39.090  1.00  0.00           N  
ATOM    154  H   VAL    12      35.614  30.306  39.515  1.00  0.00           H  
ATOM    155  CA  VAL    12      37.664  30.716  39.069  1.00  0.00           C  
ATOM    156  HA  VAL    12      38.550  30.123  38.845  1.00  0.00           H  
ATOM    157  CB  VAL    12      37.492  31.727  37.854  1.00  0.00           C  
ATOM    158  HB  VAL    12      36.579  32.319  37.924  1.00  0.00           H  
ATOM    159  CG1 VAL    12      38.719  32.662  37.720  1.00  0.00           C  
ATOM    160 HG11 VAL    12      38.752  33.191  38.672  1.00  0.00           H  
ATOM    161 HG12 VAL    12      39.683  32.154  37.738  1.00  0.00           H  
ATOM    162 HG13 VAL    12      38.572  33.353  36.890  1.00  0.00           H  
ATOM    163  CG2 VAL    12      37.275  30.966  36.553  1.00  0.00           C  
ATOM    164 HG21 VAL    12      36.370  30.358  36.539  1.00  0.00           H  
ATOM    165 HG22 VAL    12      37.158  31.601  35.675  1.00  0.00           H  
ATOM    166 HG23 VAL    12      38.148  30.330  36.409  1.00  0.00           H  
ATOM    167  C   VAL    12      37.799  31.408  40.508  1.00  0.00           C  
ATOM    168  O   VAL    12      36.761  31.770  41.141  1.00  0.00           O  
ATOM    169  N   ARG    13      38.983  31.515  40.922  1.00  0.00           N  
ATOM    170  H   ARG    13      39.630  30.936  40.406  1.00  0.00           H  
ATOM    171  CA  ARG    13      39.505  32.383  41.991  1.00  0.00           C  
ATOM    172  HA  ARG    13      38.711  33.017  42.385  1.00  0.00           H  
ATOM    173  CB  ARG    13      39.977  31.514  43.292  1.00  0.00           C  
ATOM    174  HB2 ARG    13      40.464  32.255  43.926  1.00  0.00           H  
ATOM    175  HB3 ARG    13      39.079  31.130  43.777  1.00  0.00           H  
ATOM    176  CG  ARG    13      40.963  30.340  43.013  1.00  0.00           C  
ATOM    177  HG2 ARG    13      40.520  29.642  42.303  1.00  0.00           H  
ATOM    178  HG3 ARG    13      41.788  30.797  42.466  1.00  0.00           H  
ATOM    179  CD  ARG    13      41.485  29.525  44.251  1.00  0.00           C  
ATOM    180  HD2 ARG    13      40.653  29.137  44.839  1.00  0.00           H  
ATOM    181  HD3 ARG    13      42.041  28.684  43.838  1.00  0.00           H  
ATOM    182  NE  ARG    13      42.376  30.337  45.044  1.00  0.00           N  
ATOM    183  HE  ARG    13      42.797  31.079  44.503  1.00  0.00           H  
ATOM    184  CZ  ARG    13      42.691  30.155  46.332  1.00  0.00           C  
ATOM    185  NH1 ARG    13      42.354  29.133  47.016  1.00  0.00           N  
ATOM    186 HH11 ARG    13      41.680  28.508  46.598  1.00  0.00           H  
ATOM    187 HH12 ARG    13      42.618  29.109  47.991  1.00  0.00           H  
ATOM    188  NH2 ARG    13      43.249  31.100  46.963  1.00  0.00           N  
ATOM    189 HH21 ARG    13      43.443  31.993  46.534  1.00  0.00           H  
ATOM    190 HH22 ARG    13      43.359  31.008  47.963  1.00  0.00           H  
ATOM    191  C   ARG    13      40.681  33.211  41.439  1.00  0.00           C  
ATOM    192  O   ARG    13      41.325  32.914  40.393  1.00  0.00           O  
ATOM    193  N   SER    14      40.998  34.248  42.192  1.00  0.00           N  
ATOM    194  H   SER    14      40.521  34.291  43.081  1.00  0.00           H  
ATOM    195  CA  SER    14      42.063  35.299  41.927  1.00  0.00           C  
ATOM    196  HA  SER    14      42.783  34.732  41.337  1.00  0.00           H  
ATOM    197  CB  SER    14      41.412  36.265  40.948  1.00  0.00           C  
ATOM    198  HB2 SER    14      42.168  36.917  40.509  1.00  0.00           H  
ATOM    199  HB3 SER    14      40.826  35.706  40.219  1.00  0.00           H  
ATOM    200  OG  SER    14      40.479  37.119  41.647  1.00  0.00           O  
ATOM    201  HG  SER    14      39.677  36.603  41.764  1.00  0.00           H  
ATOM    202  C   SER    14      42.656  36.007  43.196  1.00  0.00           C  
ATOM    203  O   SER    14      42.417  35.640  44.301  1.00  0.00           O  
ATOM    204  N   GLU    15      43.299  37.137  43.034  1.00  0.00           N  
ATOM    205  H   GLU    15      43.543  37.373  42.083  1.00  0.00           H  
ATOM    206  CA  GLU    15      43.726  38.094  44.056  1.00  0.00           C  
ATOM    207  HA  GLU    15      44.091  37.505  44.897  1.00  0.00           H  
ATOM    208  CB  GLU    15      44.797  38.999  43.397  1.00  0.00           C  
ATOM    209  HB2 GLU    15      44.447  39.686  42.627  1.00  0.00           H  
ATOM    210  HB3 GLU    15      45.170  39.655  44.184  1.00  0.00           H  
ATOM    211  CG  GLU    15      46.063  38.231  42.834  1.00  0.00           C  
ATOM    212  HG2 GLU    15      45.690  37.537  42.081  1.00  0.00           H  
ATOM    213  HG3 GLU    15      46.706  38.942  42.315  1.00  0.00           H  
ATOM    214  CD  GLU    15      46.838  37.614  43.997  1.00  0.00           C  
ATOM    215  OE1 GLU    15      46.906  38.267  45.051  1.00  0.00           O  
ATOM    216  OE2 GLU    15      47.232  36.429  43.860  1.00  0.00           O  
ATOM    217  C   GLU    15      42.697  38.937  44.829  1.00  0.00           C  
ATOM    218  O   GLU    15      43.062  39.395  45.900  1.00  0.00           O  
ATOM    219  N   GLU    16      41.514  39.122  44.350  1.00  0.00           N  
ATOM    220  H   GLU    16      41.264  38.644  43.496  1.00  0.00           H  
ATOM    221  CA  GLU    16      40.346  39.696  45.014  1.00  0.00           C  
ATOM    222  HA  GLU    16      40.752  40.352  45.784  1.00  0.00           H  
ATOM    223  CB  GLU    16      39.535  40.431  43.997  1.00  0.00           C  
ATOM    224  HB2 GLU    16      40.149  40.849  43.199  1.00  0.00           H  
ATOM    225  HB3 GLU    16      38.761  39.765  43.614  1.00  0.00           H  
ATOM    226  CG  GLU    16      38.708  41.574  44.624  1.00  0.00           C  
ATOM    227  HG2 GLU    16      37.812  41.171  45.098  1.00  0.00           H  
ATOM    228  HG3 GLU    16      39.263  42.054  45.430  1.00  0.00           H  
ATOM    229  CD  GLU    16      38.367  42.576  43.499  1.00  0.00           C  
ATOM    230  OE1 GLU    16      39.174  43.456  43.231  1.00  0.00           O  
ATOM    231  OE2 GLU    16      37.198  42.673  43.071  1.00  0.00           O  
ATOM    232  C   GLU    16      39.489  38.643  45.803  1.00  0.00           C  
ATOM    233  O   GLU    16      39.447  37.483  45.478  1.00  0.00           O  
ATOM    234  N   TRP    17      38.771  39.167  46.826  1.00  0.00           N  
ATOM    235  H   TRP    17      38.857  40.142  47.075  1.00  0.00           H  
ATOM    236  CA  TRP    17      37.866  38.344  47.601  1.00  0.00           C  
ATOM    237  HA  TRP    17      38.134  37.291  47.525  1.00  0.00           H  
ATOM    238  CB  TRP    17      37.928  38.791  49.106  1.00  0.00           C  
ATOM    239  HB2 TRP    17      37.248  38.176  49.695  1.00  0.00           H  
ATOM    240  HB3 TRP    17      38.911  38.566  49.520  1.00  0.00           H  
ATOM    241  CG  TRP    17      37.792  40.317  49.395  1.00  0.00           C  
ATOM    242  CD1 TRP    17      36.596  40.867  49.738  1.00  0.00           C  
ATOM    243  HD1 TRP    17      35.654  40.353  49.624  1.00  0.00           H  
ATOM    244  NE1 TRP    17      36.779  42.247  49.708  1.00  0.00           N  
ATOM    245  HE1 TRP    17      35.962  42.840  49.731  1.00  0.00           H  
ATOM    246  CE2 TRP    17      38.063  42.644  49.353  1.00  0.00           C  
ATOM    247  CZ2 TRP    17      38.696  43.833  49.188  1.00  0.00           C  
ATOM    248  HZ2 TRP    17      38.058  44.668  49.434  1.00  0.00           H  
ATOM    249  CH2 TRP    17      40.032  43.895  48.862  1.00  0.00           C  
ATOM    250  HH2 TRP    17      40.514  44.861  48.835  1.00  0.00           H  
ATOM    251  CZ3 TRP    17      40.775  42.723  48.749  1.00  0.00           C  
ATOM    252  HZ3 TRP    17      41.813  42.793  48.459  1.00  0.00           H  
ATOM    253  CE3 TRP    17      40.147  41.489  48.983  1.00  0.00           C  
ATOM    254  HE3 TRP    17      40.672  40.563  48.799  1.00  0.00           H  
ATOM    255  CD2 TRP    17      38.775  41.380  49.241  1.00  0.00           C  
ATOM    256  C   TRP    17      36.517  38.450  46.936  1.00  0.00           C  
ATOM    257  O   TRP    17      35.544  39.053  47.473  1.00  0.00           O  
ATOM    258  N   ASP    18      36.536  38.019  45.650  1.00  0.00           N  
ATOM    259  H   ASP    18      37.430  37.699  45.306  1.00  0.00           H  
ATOM    260  CA  ASP    18      35.392  37.920  44.743  1.00  0.00           C  
ATOM    261  HA  ASP    18      34.498  37.870  45.363  1.00  0.00           H  
ATOM    262  CB  ASP    18      35.292  39.222  43.837  1.00  0.00           C  
ATOM    263  HB2 ASP    18      35.424  40.082  44.495  1.00  0.00           H  
ATOM    264  HB3 ASP    18      36.090  39.168  43.097  1.00  0.00           H  
ATOM    265  CG  ASP    18      34.013  39.191  42.977  1.00  0.00           C  
ATOM    266  OD1 ASP    18      32.881  39.039  43.502  1.00  0.00           O  
ATOM    267  OD2 ASP    18      34.122  39.154  41.716  1.00  0.00           O  
ATOM    268  C   ASP    18      35.569  36.617  43.950  1.00  0.00           C  
ATOM    269  O   ASP    18      36.682  36.285  43.538  1.00  0.00           O  
ATOM    270  N   LEU    19      34.501  35.852  43.804  1.00  0.00           N  
ATOM    271  H   LEU    19      33.658  36.137  44.281  1.00  0.00           H  
ATOM    272  CA  LEU    19      34.522  34.648  42.932  1.00  0.00           C  
ATOM    273  HA  LEU    19      35.521  34.453  42.544  1.00  0.00           H  
ATOM    274  CB  LEU    19      34.074  33.401  43.741  1.00  0.00           C  
ATOM    275  HB2 LEU    19      33.055  33.529  44.107  1.00  0.00           H  
ATOM    276  HB3 LEU    19      33.955  32.573  43.043  1.00  0.00           H  
ATOM    277  CG  LEU    19      34.995  32.841  44.834  1.00  0.00           C  
ATOM    278  HG  LEU    19      34.817  31.803  45.114  1.00  0.00           H  
ATOM    279  CD1 LEU    19      36.472  32.779  44.468  1.00  0.00           C  
ATOM    280 HD11 LEU    19      37.127  32.121  45.040  1.00  0.00           H  
ATOM    281 HD12 LEU    19      36.522  32.483  43.420  1.00  0.00           H  
ATOM    282 HD13 LEU    19      36.940  33.763  44.483  1.00  0.00           H  
ATOM    283  CD2 LEU    19      34.799  33.559  46.173  1.00  0.00           C  
ATOM    284 HD21 LEU    19      33.824  33.304  46.590  1.00  0.00           H  
ATOM    285 HD22 LEU    19      35.467  33.151  46.932  1.00  0.00           H  
ATOM    286 HD23 LEU    19      35.049  34.620  46.161  1.00  0.00           H  
ATOM    287  C   LEU    19      33.739  34.716  41.614  1.00  0.00           C  
ATOM    288  O   LEU    19      32.791  35.462  41.445  1.00  0.00           O  
ATOM    289  N   MET    20      34.104  33.881  40.606  1.00  0.00           N  
ATOM    290  H   MET    20      35.003  33.437  40.727  1.00  0.00           H  
ATOM    291  CA  MET    20      33.496  33.760  39.289  1.00  0.00           C  
ATOM    292  HA  MET    20      32.532  34.251  39.428  1.00  0.00           H  
ATOM    293  CB  MET    20      34.452  34.491  38.287  1.00  0.00           C  
ATOM    294  HB2 MET    20      34.975  35.356  38.694  1.00  0.00           H  
ATOM    295  HB3 MET    20      35.227  33.734  38.162  1.00  0.00           H  
ATOM    296  CG  MET    20      33.802  34.894  36.931  1.00  0.00           C  
ATOM    297  HG2 MET    20      33.308  34.044  36.460  1.00  0.00           H  
ATOM    298  HG3 MET    20      33.028  35.628  37.156  1.00  0.00           H  
ATOM    299  SD  MET    20      34.920  35.594  35.708  1.00  0.00           S  
ATOM    300  CE  MET    20      35.704  34.103  35.088  1.00  0.00           C  
ATOM    301  HE1 MET    20      35.059  33.294  35.430  1.00  0.00           H  
ATOM    302  HE2 MET    20      35.754  34.210  34.004  1.00  0.00           H  
ATOM    303  HE3 MET    20      36.664  33.991  35.593  1.00  0.00           H  
ATOM    304  C   MET    20      33.239  32.318  38.937  1.00  0.00           C  
ATOM    305  O   MET    20      33.902  31.342  39.354  1.00  0.00           O  
ATOM    306  N   THR    21      32.314  32.156  37.970  1.00  0.00           N  
ATOM    307  H   THR    21      31.750  32.951  37.706  1.00  0.00           H  
ATOM    308  CA  THR    21      32.068  30.905  37.184  1.00  0.00           C  
ATOM    309  HA  THR    21      32.926  30.236  37.248  1.00  0.00           H  
ATOM    310  CB  THR    21      30.778  30.190  37.597  1.00  0.00           C  
ATOM    311  HB  THR    21      30.597  29.311  36.978  1.00  0.00           H  
ATOM    312  CG2 THR    21      30.817  29.757  39.107  1.00  0.00           C  
ATOM    313 HG21 THR    21      31.675  29.139  39.370  1.00  0.00           H  
ATOM    314 HG22 THR    21      30.711  30.587  39.806  1.00  0.00           H  
ATOM    315 HG23 THR    21      29.895  29.226  39.345  1.00  0.00           H  
ATOM    316  OG1 THR    21      29.701  31.116  37.649  1.00  0.00           O  
ATOM    317  HG1 THR    21      28.999  30.541  37.334  1.00  0.00           H  
ATOM    318  C   THR    21      31.930  31.193  35.647  1.00  0.00           C  
ATOM    319  O   THR    21      31.667  32.278  35.141  1.00  0.00           O  
ATOM    320  N   PHE    22      32.095  30.089  34.847  1.00  0.00           N  
ATOM    321  H   PHE    22      32.202  29.216  35.343  1.00  0.00           H  
ATOM    322  CA  PHE    22      31.777  30.066  33.383  1.00  0.00           C  
ATOM    323  HA  PHE    22      30.822  30.588  33.336  1.00  0.00           H  
ATOM    324  CB  PHE    22      32.866  30.916  32.628  1.00  0.00           C  
ATOM    325  HB2 PHE    22      32.414  31.133  31.660  1.00  0.00           H  
ATOM    326  HB3 PHE    22      32.938  31.919  33.048  1.00  0.00           H  
ATOM    327  CG  PHE    22      34.151  30.229  32.470  1.00  0.00           C  
ATOM    328  CD1 PHE    22      34.415  29.641  31.196  1.00  0.00           C  
ATOM    329  HD1 PHE    22      33.649  29.695  30.435  1.00  0.00           H  
ATOM    330  CE1 PHE    22      35.639  28.949  30.925  1.00  0.00           C  
ATOM    331  HE1 PHE    22      35.953  28.492  29.998  1.00  0.00           H  
ATOM    332  CZ  PHE    22      36.634  28.966  31.865  1.00  0.00           C  
ATOM    333  HZ  PHE    22      37.633  28.598  31.684  1.00  0.00           H  
ATOM    334  CE2 PHE    22      36.440  29.615  33.094  1.00  0.00           C  
ATOM    335  HE2 PHE    22      37.308  29.707  33.731  1.00  0.00           H  
ATOM    336  CD2 PHE    22      35.192  30.183  33.421  1.00  0.00           C  
ATOM    337  HD2 PHE    22      35.109  30.694  34.368  1.00  0.00           H  
ATOM    338  C   PHE    22      31.612  28.701  32.778  1.00  0.00           C  
ATOM    339  O   PHE    22      31.645  27.706  33.497  1.00  0.00           O  
ATOM    340  N   ASP    23      31.382  28.556  31.450  1.00  0.00           N  
ATOM    341  H   ASP    23      31.345  29.350  30.826  1.00  0.00           H  
ATOM    342  CA  ASP    23      31.195  27.242  30.776  1.00  0.00           C  
ATOM    343  HA  ASP    23      31.916  26.581  31.258  1.00  0.00           H  
ATOM    344  CB  ASP    23      29.748  26.725  30.737  1.00  0.00           C  
ATOM    345  HB2 ASP    23      29.638  25.893  30.041  1.00  0.00           H  
ATOM    346  HB3 ASP    23      29.395  26.449  31.731  1.00  0.00           H  
ATOM    347  CG  ASP    23      28.773  27.756  30.299  1.00  0.00           C  
ATOM    348  OD1 ASP    23      28.499  27.783  29.082  1.00  0.00           O  
ATOM    349  OD2 ASP    23      28.296  28.597  31.136  1.00  0.00           O  
ATOM    350  C   ASP    23      31.728  27.344  29.370  1.00  0.00           C  
ATOM    351  O   ASP    23      31.818  28.394  28.723  1.00  0.00           O  
ATOM    352  N   ALA    24      32.130  26.105  28.849  1.00  0.00           N  
ATOM    353  H   ALA    24      32.023  25.284  29.427  1.00  0.00           H  
ATOM    354  CA  ALA    24      32.906  25.929  27.682  1.00  0.00           C  
ATOM    355  HA  ALA    24      32.363  26.426  26.878  1.00  0.00           H  
ATOM    356  CB  ALA    24      34.294  26.491  27.847  1.00  0.00           C  
ATOM    357  HB1 ALA    24      34.798  26.500  26.880  1.00  0.00           H  
ATOM    358  HB2 ALA    24      34.353  27.513  28.222  1.00  0.00           H  
ATOM    359  HB3 ALA    24      34.836  25.943  28.617  1.00  0.00           H  
ATOM    360  C   ALA    24      32.888  24.412  27.330  1.00  0.00           C  
ATOM    361  O   ALA    24      32.078  23.601  27.795  1.00  0.00           O  
ATOM    362  N   ASN    25      33.826  23.967  26.504  1.00  0.00           N  
ATOM    363  H   ASN    25      34.558  24.597  26.207  1.00  0.00           H  
ATOM    364  CA  ASN    25      33.967  22.632  25.845  1.00  0.00           C  
ATOM    365  HA  ASN    25      33.502  21.886  26.489  1.00  0.00           H  
ATOM    366  CB  ASN    25      33.329  22.642  24.435  1.00  0.00           C  
ATOM    367  HB2 ASN    25      34.078  23.059  23.762  1.00  0.00           H  
ATOM    368  HB3 ASN    25      33.095  21.642  24.070  1.00  0.00           H  
ATOM    369  CG  ASN    25      32.011  23.435  24.362  1.00  0.00           C  
ATOM    370  OD1 ASN    25      30.890  22.897  24.377  1.00  0.00           O  
ATOM    371  ND2 ASN    25      32.094  24.709  24.137  1.00  0.00           N  
ATOM    372 HD21 ASN    25      31.275  25.290  24.246  1.00  0.00           H  
ATOM    373 HD22 ASN    25      32.977  25.194  24.206  1.00  0.00           H  
ATOM    374  C   ASN    25      35.447  22.261  25.643  1.00  0.00           C  
ATOM    375  O   ASN    25      36.290  23.120  25.636  1.00  0.00           O  
ATOM    376  N   PRO    26      35.775  21.038  25.581  1.00  0.00           N  
ATOM    377  CD  PRO    26      34.939  19.919  25.427  1.00  0.00           C  
ATOM    378  HD2 PRO    26      34.184  19.975  24.644  1.00  0.00           H  
ATOM    379  HD3 PRO    26      34.329  19.758  26.316  1.00  0.00           H  
ATOM    380  CG  PRO    26      35.758  18.677  25.364  1.00  0.00           C  
ATOM    381  HG2 PRO    26      36.015  18.408  24.339  1.00  0.00           H  
ATOM    382  HG3 PRO    26      35.174  17.975  25.959  1.00  0.00           H  
ATOM    383  CB  PRO    26      37.025  19.018  26.030  1.00  0.00           C  
ATOM    384  HB2 PRO    26      37.878  18.494  25.600  1.00  0.00           H  
ATOM    385  HB3 PRO    26      36.860  18.902  27.101  1.00  0.00           H  
ATOM    386  CA  PRO    26      37.126  20.534  25.754  1.00  0.00           C  
ATOM    387  HA  PRO    26      37.487  20.931  26.703  1.00  0.00           H  
ATOM    388  C   PRO    26      38.135  20.840  24.644  1.00  0.00           C  
ATOM    389  O   PRO    26      39.344  20.687  24.898  1.00  0.00           O  
ATOM    390  N   TYR    27      37.738  21.314  23.429  1.00  0.00           N  
ATOM    391  H   TYR    27      36.760  21.521  23.286  1.00  0.00           H  
ATOM    392  CA  TYR    27      38.662  21.797  22.433  1.00  0.00           C  
ATOM    393  HA  TYR    27      39.647  21.605  22.860  1.00  0.00           H  
ATOM    394  CB  TYR    27      38.507  20.791  21.299  1.00  0.00           C  
ATOM    395  HB2 TYR    27      37.514  20.352  21.202  1.00  0.00           H  
ATOM    396  HB3 TYR    27      38.785  21.250  20.350  1.00  0.00           H  
ATOM    397  CG  TYR    27      39.384  19.509  21.402  1.00  0.00           C  
ATOM    398  CD1 TYR    27      40.666  19.524  20.795  1.00  0.00           C  
ATOM    399  HD1 TYR    27      40.944  20.403  20.232  1.00  0.00           H  
ATOM    400  CE1 TYR    27      41.503  18.405  20.905  1.00  0.00           C  
ATOM    401  HE1 TYR    27      42.471  18.630  20.483  1.00  0.00           H  
ATOM    402  CZ  TYR    27      41.072  17.274  21.628  1.00  0.00           C  
ATOM    403  OH  TYR    27      41.944  16.232  21.633  1.00  0.00           O  
ATOM    404  HH  TYR    27      41.690  15.504  22.205  1.00  0.00           H  
ATOM    405  CE2 TYR    27      39.783  17.301  22.286  1.00  0.00           C  
ATOM    406  HE2 TYR    27      39.579  16.392  22.833  1.00  0.00           H  
ATOM    407  CD2 TYR    27      38.929  18.442  22.128  1.00  0.00           C  
ATOM    408  HD2 TYR    27      37.966  18.480  22.615  1.00  0.00           H  
ATOM    409  C   TYR    27      38.554  23.288  22.159  1.00  0.00           C  
ATOM    410  O   TYR    27      38.697  23.745  20.999  1.00  0.00           O  
ATOM    411  N   ASP    28      38.082  24.073  23.160  1.00  0.00           N  
ATOM    412  H   ASP    28      37.853  23.625  24.035  1.00  0.00           H  
ATOM    413  CA  ASP    28      38.067  25.531  23.148  1.00  0.00           C  
ATOM    414  HA  ASP    28      37.968  26.034  22.187  1.00  0.00           H  
ATOM    415  CB  ASP    28      36.938  26.166  24.018  1.00  0.00           C  
ATOM    416  HB2 ASP    28      37.200  25.876  25.036  1.00  0.00           H  
ATOM    417  HB3 ASP    28      36.940  27.252  23.929  1.00  0.00           H  
ATOM    418  CG  ASP    28      35.558  25.610  23.760  1.00  0.00           C  
ATOM    419  OD1 ASP    28      34.640  25.920  24.524  1.00  0.00           O  
ATOM    420  OD2 ASP    28      35.385  25.000  22.686  1.00  0.00           O  
ATOM    421  C   ASP    28      39.422  26.038  23.643  1.00  0.00           C  
ATOM    422  O   ASP    28      40.014  25.332  24.463  1.00  0.00           O  
ATOM    423  N   SER    29      39.894  27.234  23.179  1.00  0.00           N  
ATOM    424  H   SER    29      39.380  27.640  22.410  1.00  0.00           H  
ATOM    425  CA  SER    29      41.123  27.958  23.603  1.00  0.00           C  
ATOM    426  HA  SER    29      41.930  27.230  23.687  1.00  0.00           H  
ATOM    427  CB  SER    29      41.540  29.099  22.599  1.00  0.00           C  
ATOM    428  HB2 SER    29      40.744  29.789  22.318  1.00  0.00           H  
ATOM    429  HB3 SER    29      42.381  29.709  22.928  1.00  0.00           H  
ATOM    430  OG  SER    29      41.947  28.419  21.428  1.00  0.00           O  
ATOM    431  HG  SER    29      42.213  29.079  20.784  1.00  0.00           H  
ATOM    432  C   SER    29      41.062  28.575  25.043  1.00  0.00           C  
ATOM    433  O   SER    29      39.987  29.098  25.393  1.00  0.00           O  
ATOM    434  N   VAL    30      42.169  28.641  25.778  1.00  0.00           N  
ATOM    435  H   VAL    30      42.994  28.293  25.310  1.00  0.00           H  
ATOM    436  CA  VAL    30      42.305  29.102  27.138  1.00  0.00           C  
ATOM    437  HA  VAL    30      41.502  28.691  27.749  1.00  0.00           H  
ATOM    438  CB  VAL    30      43.703  28.768  27.674  1.00  0.00           C  
ATOM    439  HB  VAL    30      44.329  28.570  26.804  1.00  0.00           H  
ATOM    440  CG1 VAL    30      44.408  29.705  28.722  1.00  0.00           C  
ATOM    441 HG11 VAL    30      43.899  29.675  29.685  1.00  0.00           H  
ATOM    442 HG12 VAL    30      45.441  29.375  28.830  1.00  0.00           H  
ATOM    443 HG13 VAL    30      44.299  30.735  28.381  1.00  0.00           H  
ATOM    444  CG2 VAL    30      43.511  27.524  28.499  1.00  0.00           C  
ATOM    445 HG21 VAL    30      43.069  26.822  27.791  1.00  0.00           H  
ATOM    446 HG22 VAL    30      44.448  27.011  28.714  1.00  0.00           H  
ATOM    447 HG23 VAL    30      42.850  27.587  29.363  1.00  0.00           H  
ATOM    448  C   VAL    30      42.006  30.654  27.189  1.00  0.00           C  
ATOM    449  O   VAL    30      41.534  31.160  28.238  1.00  0.00           O  
ATOM    450  N   LYS    31      42.200  31.311  26.044  1.00  0.00           N  
ATOM    451  H   LYS    31      42.763  30.891  25.318  1.00  0.00           H  
ATOM    452  CA  LYS    31      41.784  32.733  25.865  1.00  0.00           C  
ATOM    453  HA  LYS    31      42.487  33.339  26.437  1.00  0.00           H  
ATOM    454  CB  LYS    31      41.924  33.157  24.368  1.00  0.00           C  
ATOM    455  HB2 LYS    31      42.995  33.161  24.166  1.00  0.00           H  
ATOM    456  HB3 LYS    31      41.453  32.391  23.752  1.00  0.00           H  
ATOM    457  CG  LYS    31      41.384  34.557  23.958  1.00  0.00           C  
ATOM    458  HG2 LYS    31      40.304  34.617  24.089  1.00  0.00           H  
ATOM    459  HG3 LYS    31      41.794  35.397  24.519  1.00  0.00           H  
ATOM    460  CD  LYS    31      41.754  34.983  22.518  1.00  0.00           C  
ATOM    461  HD2 LYS    31      42.791  34.692  22.349  1.00  0.00           H  
ATOM    462  HD3 LYS    31      41.039  34.463  21.880  1.00  0.00           H  
ATOM    463  CE  LYS    31      41.497  36.509  22.449  1.00  0.00           C  
ATOM    464  HE2 LYS    31      40.492  36.757  22.790  1.00  0.00           H  
ATOM    465  HE3 LYS    31      42.192  37.058  23.084  1.00  0.00           H  
ATOM    466  NZ  LYS    31      41.696  37.030  21.085  1.00  0.00           N  
ATOM    467  HZ1 LYS    31      41.617  38.036  21.127  1.00  0.00           H  
ATOM    468  HZ2 LYS    31      42.652  36.830  20.829  1.00  0.00           H  
ATOM    469  HZ3 LYS    31      41.086  36.619  20.393  1.00  0.00           H  
ATOM    470  C   LYS    31      40.366  32.929  26.382  1.00  0.00           C  
ATOM    471  O   LYS    31      40.102  34.104  26.830  1.00  0.00           O  
ATOM    472  N   LYS    32      39.430  31.949  26.314  1.00  0.00           N  
ATOM    473  H   LYS    32      39.643  31.051  25.904  1.00  0.00           H  
ATOM    474  CA  LYS    32      38.050  32.092  26.859  1.00  0.00           C  
ATOM    475  HA  LYS    32      37.532  32.855  26.276  1.00  0.00           H  
ATOM    476  CB  LYS    32      37.307  30.796  26.605  1.00  0.00           C  
ATOM    477  HB2 LYS    32      37.578  30.374  25.638  1.00  0.00           H  
ATOM    478  HB3 LYS    32      37.742  29.997  27.207  1.00  0.00           H  
ATOM    479  CG  LYS    32      35.786  30.914  26.610  1.00  0.00           C  
ATOM    480  HG2 LYS    32      35.470  30.005  26.097  1.00  0.00           H  
ATOM    481  HG3 LYS    32      35.395  30.946  27.627  1.00  0.00           H  
ATOM    482  CD  LYS    32      35.162  32.030  25.760  1.00  0.00           C  
ATOM    483  HD2 LYS    32      34.080  31.936  25.679  1.00  0.00           H  
ATOM    484  HD3 LYS    32      35.255  33.027  26.190  1.00  0.00           H  
ATOM    485  CE  LYS    32      35.643  31.970  24.322  1.00  0.00           C  
ATOM    486  HE2 LYS    32      36.659  32.361  24.380  1.00  0.00           H  
ATOM    487  HE3 LYS    32      35.708  30.931  24.000  1.00  0.00           H  
ATOM    488  NZ  LYS    32      34.904  32.928  23.409  1.00  0.00           N  
ATOM    489  HZ1 LYS    32      34.000  33.226  23.747  1.00  0.00           H  
ATOM    490  HZ2 LYS    32      35.479  33.703  23.109  1.00  0.00           H  
ATOM    491  HZ3 LYS    32      34.779  32.494  22.506  1.00  0.00           H  
ATOM    492  C   LYS    32      37.868  32.592  28.357  1.00  0.00           C  
ATOM    493  O   LYS    32      36.916  33.245  28.683  1.00  0.00           O  
ATOM    494  N   ILE    33      38.818  32.292  29.207  1.00  0.00           N  
ATOM    495  H   ILE    33      39.597  31.782  28.815  1.00  0.00           H  
ATOM    496  CA  ILE    33      38.885  32.821  30.613  1.00  0.00           C  
ATOM    497  HA  ILE    33      37.908  32.652  31.065  1.00  0.00           H  
ATOM    498  CB  ILE    33      40.074  32.151  31.463  1.00  0.00           C  
ATOM    499  HB  ILE    33      40.989  32.532  31.008  1.00  0.00           H  
ATOM    500  CG2 ILE    33      40.008  32.464  32.942  1.00  0.00           C  
ATOM    501 HG21 ILE    33      40.922  32.132  33.435  1.00  0.00           H  
ATOM    502 HG22 ILE    33      39.941  33.528  33.168  1.00  0.00           H  
ATOM    503 HG23 ILE    33      39.130  32.006  33.397  1.00  0.00           H  
ATOM    504  CG1 ILE    33      39.848  30.637  31.303  1.00  0.00           C  
ATOM    505 HG12 ILE    33      39.008  30.380  31.948  1.00  0.00           H  
ATOM    506 HG13 ILE    33      39.618  30.380  30.269  1.00  0.00           H  
ATOM    507  CD1 ILE    33      40.983  29.772  31.656  1.00  0.00           C  
ATOM    508 HD11 ILE    33      41.422  30.120  32.591  1.00  0.00           H  
ATOM    509 HD12 ILE    33      40.628  28.749  31.782  1.00  0.00           H  
ATOM    510 HD13 ILE    33      41.681  29.733  30.820  1.00  0.00           H  
ATOM    511  C   ILE    33      38.978  34.327  30.632  1.00  0.00           C  
ATOM    512  O   ILE    33      38.232  34.979  31.370  1.00  0.00           O  
ATOM    513  N   LYS    34      39.847  34.981  29.826  1.00  0.00           N  
ATOM    514  H   LYS    34      40.453  34.379  29.287  1.00  0.00           H  
ATOM    515  CA  LYS    34      40.073  36.378  29.801  1.00  0.00           C  
ATOM    516  HA  LYS    34      40.231  36.705  30.829  1.00  0.00           H  
ATOM    517  CB  LYS    34      41.320  36.706  28.898  1.00  0.00           C  
ATOM    518  HB2 LYS    34      41.234  36.300  27.890  1.00  0.00           H  
ATOM    519  HB3 LYS    34      41.285  37.790  28.795  1.00  0.00           H  
ATOM    520  CG  LYS    34      42.697  36.299  29.392  1.00  0.00           C  
ATOM    521  HG2 LYS    34      42.809  36.480  30.462  1.00  0.00           H  
ATOM    522  HG3 LYS    34      42.751  35.232  29.179  1.00  0.00           H  
ATOM    523  CD  LYS    34      43.789  37.051  28.713  1.00  0.00           C  
ATOM    524  HD2 LYS    34      43.705  38.116  28.930  1.00  0.00           H  
ATOM    525  HD3 LYS    34      44.792  36.728  28.991  1.00  0.00           H  
ATOM    526  CE  LYS    34      43.767  36.925  27.147  1.00  0.00           C  
ATOM    527  HE2 LYS    34      44.224  35.954  26.956  1.00  0.00           H  
ATOM    528  HE3 LYS    34      42.744  36.956  26.773  1.00  0.00           H  
ATOM    529  NZ  LYS    34      44.529  37.999  26.473  1.00  0.00           N  
ATOM    530  HZ1 LYS    34      43.932  38.806  26.581  1.00  0.00           H  
ATOM    531  HZ2 LYS    34      45.460  38.129  26.844  1.00  0.00           H  
ATOM    532  HZ3 LYS    34      44.514  37.830  25.477  1.00  0.00           H  
ATOM    533  C   LYS    34      38.812  37.052  29.301  1.00  0.00           C  
ATOM    534  O   LYS    34      38.498  38.145  29.751  1.00  0.00           O  
ATOM    535  N   GLU    35      38.138  36.458  28.331  1.00  0.00           N  
ATOM    536  H   GLU    35      38.492  35.556  28.045  1.00  0.00           H  
ATOM    537  CA  GLU    35      36.871  36.978  27.771  1.00  0.00           C  
ATOM    538  HA  GLU    35      37.049  37.987  27.399  1.00  0.00           H  
ATOM    539  CB  GLU    35      36.425  36.292  26.501  1.00  0.00           C  
ATOM    540  HB2 GLU    35      36.307  35.262  26.838  1.00  0.00           H  
ATOM    541  HB3 GLU    35      35.494  36.707  26.116  1.00  0.00           H  
ATOM    542  CG  GLU    35      37.606  36.260  25.452  1.00  0.00           C  
ATOM    543  HG2 GLU    35      38.487  35.855  25.951  1.00  0.00           H  
ATOM    544  HG3 GLU    35      37.453  35.529  24.658  1.00  0.00           H  
ATOM    545  CD  GLU    35      37.810  37.634  24.912  1.00  0.00           C  
ATOM    546  OE1 GLU    35      36.799  38.252  24.418  1.00  0.00           O  
ATOM    547  OE2 GLU    35      38.904  38.188  25.070  1.00  0.00           O  
ATOM    548  C   GLU    35      35.756  37.034  28.760  1.00  0.00           C  
ATOM    549  O   GLU    35      35.025  38.050  28.923  1.00  0.00           O  
ATOM    550  N   HIE    36      35.594  35.945  29.491  1.00  0.00           N  
ATOM    551  H   HIE    36      36.148  35.117  29.325  1.00  0.00           H  
ATOM    552  CA  HIE    36      34.700  35.884  30.625  1.00  0.00           C  
ATOM    553  HA  HIE    36      33.716  36.226  30.302  1.00  0.00           H  
ATOM    554  CB  HIE    36      34.393  34.455  30.929  1.00  0.00           C  
ATOM    555  HB2 HIE    36      35.330  33.913  31.057  1.00  0.00           H  
ATOM    556  HB3 HIE    36      33.752  34.422  31.809  1.00  0.00           H  
ATOM    557  CG  HIE    36      33.633  33.702  29.876  1.00  0.00           C  
ATOM    558  ND1 HIE    36      32.332  33.883  29.469  1.00  0.00           N  
ATOM    559  CE1 HIE    36      31.976  32.849  28.707  1.00  0.00           C  
ATOM    560  HE1 HIE    36      31.117  32.725  28.064  1.00  0.00           H  
ATOM    561  NE2 HIE    36      32.998  32.003  28.535  1.00  0.00           N  
ATOM    562  HE2 HIE    36      32.931  31.141  28.013  1.00  0.00           H  
ATOM    563  CD2 HIE    36      33.945  32.477  29.384  1.00  0.00           C  
ATOM    564  HD2 HIE    36      34.837  31.951  29.690  1.00  0.00           H  
ATOM    565  C   HIE    36      35.044  36.710  31.851  1.00  0.00           C  
ATOM    566  O   HIE    36      34.182  37.445  32.382  1.00  0.00           O  
ATOM    567  N   VAL    37      36.320  36.746  32.344  1.00  0.00           N  
ATOM    568  H   VAL    37      36.982  36.118  31.913  1.00  0.00           H  
ATOM    569  CA  VAL    37      36.911  37.619  33.351  1.00  0.00           C  
ATOM    570  HA  VAL    37      36.429  37.490  34.320  1.00  0.00           H  
ATOM    571  CB  VAL    37      38.412  37.481  33.576  1.00  0.00           C  
ATOM    572  HB  VAL    37      38.875  37.504  32.590  1.00  0.00           H  
ATOM    573  CG1 VAL    37      39.077  38.563  34.461  1.00  0.00           C  
ATOM    574 HG11 VAL    37      38.604  38.675  35.436  1.00  0.00           H  
ATOM    575 HG12 VAL    37      40.093  38.187  34.579  1.00  0.00           H  
ATOM    576 HG13 VAL    37      39.033  39.486  33.883  1.00  0.00           H  
ATOM    577  CG2 VAL    37      38.600  36.119  34.281  1.00  0.00           C  
ATOM    578 HG21 VAL    37      38.006  35.325  33.830  1.00  0.00           H  
ATOM    579 HG22 VAL    37      39.655  35.845  34.273  1.00  0.00           H  
ATOM    580 HG23 VAL    37      38.158  36.067  35.276  1.00  0.00           H  
ATOM    581  C   VAL    37      36.615  39.087  32.951  1.00  0.00           C  
ATOM    582  O   VAL    37      35.979  39.863  33.630  1.00  0.00           O  
ATOM    583  N   ARG    38      36.997  39.552  31.739  1.00  0.00           N  
ATOM    584  H   ARG    38      37.622  38.974  31.196  1.00  0.00           H  
ATOM    585  CA  ARG    38      36.664  40.935  31.268  1.00  0.00           C  
ATOM    586  HA  ARG    38      37.205  41.609  31.931  1.00  0.00           H  
ATOM    587  CB  ARG    38      37.298  41.180  29.966  1.00  0.00           C  
ATOM    588  HB2 ARG    38      38.353  40.916  29.906  1.00  0.00           H  
ATOM    589  HB3 ARG    38      36.838  40.456  29.293  1.00  0.00           H  
ATOM    590  CG  ARG    38      37.134  42.618  29.587  1.00  0.00           C  
ATOM    591  HG2 ARG    38      36.080  42.868  29.707  1.00  0.00           H  
ATOM    592  HG3 ARG    38      37.740  43.228  30.257  1.00  0.00           H  
ATOM    593  CD  ARG    38      37.729  43.103  28.299  1.00  0.00           C  
ATOM    594  HD2 ARG    38      37.536  44.169  28.179  1.00  0.00           H  
ATOM    595  HD3 ARG    38      38.807  42.943  28.259  1.00  0.00           H  
ATOM    596  NE  ARG    38      37.031  42.421  27.198  1.00  0.00           N  
ATOM    597  HE  ARG    38      36.223  42.932  26.872  1.00  0.00           H  
ATOM    598  CZ  ARG    38      37.278  41.315  26.548  1.00  0.00           C  
ATOM    599  NH1 ARG    38      38.423  40.678  26.696  1.00  0.00           N  
ATOM    600 HH11 ARG    38      39.096  40.993  27.380  1.00  0.00           H  
ATOM    601 HH12 ARG    38      38.641  39.851  26.161  1.00  0.00           H  
ATOM    602  NH2 ARG    38      36.369  40.805  25.728  1.00  0.00           N  
ATOM    603 HH21 ARG    38      35.420  41.145  25.663  1.00  0.00           H  
ATOM    604 HH22 ARG    38      36.601  39.953  25.238  1.00  0.00           H  
ATOM    605  C   ARG    38      35.143  41.189  31.378  1.00  0.00           C  
ATOM    606  O   ARG    38      34.681  42.163  31.982  1.00  0.00           O  
ATOM    607  N   SER    39      34.285  40.246  30.935  1.00  0.00           N  
ATOM    608  H   SER    39      34.635  39.417  30.478  1.00  0.00           H  
ATOM    609  CA  SER    39      32.813  40.426  30.994  1.00  0.00           C  
ATOM    610  HA  SER    39      32.575  41.306  30.397  1.00  0.00           H  
ATOM    611  CB  SER    39      32.143  39.100  30.513  1.00  0.00           C  
ATOM    612  HB2 SER    39      32.616  38.378  31.179  1.00  0.00           H  
ATOM    613  HB3 SER    39      31.061  39.130  30.641  1.00  0.00           H  
ATOM    614  OG  SER    39      32.459  38.830  29.187  1.00  0.00           O  
ATOM    615  HG  SER    39      33.372  38.535  29.170  1.00  0.00           H  
ATOM    616  C   SER    39      32.290  40.551  32.460  1.00  0.00           C  
ATOM    617  O   SER    39      31.265  41.169  32.578  1.00  0.00           O  
ATOM    618  N   LYS    40      32.868  39.902  33.470  1.00  0.00           N  
ATOM    619  H   LYS    40      33.489  39.196  33.099  1.00  0.00           H  
ATOM    620  CA  LYS    40      32.270  39.715  34.802  1.00  0.00           C  
ATOM    621  HA  LYS    40      31.241  40.073  34.830  1.00  0.00           H  
ATOM    622  CB  LYS    40      32.227  38.187  35.158  1.00  0.00           C  
ATOM    623  HB2 LYS    40      33.194  37.756  34.898  1.00  0.00           H  
ATOM    624  HB3 LYS    40      31.942  38.125  36.208  1.00  0.00           H  
ATOM    625  CG  LYS    40      31.051  37.601  34.532  1.00  0.00           C  
ATOM    626  HG2 LYS    40      30.153  38.123  34.862  1.00  0.00           H  
ATOM    627  HG3 LYS    40      31.255  37.618  33.461  1.00  0.00           H  
ATOM    628  CD  LYS    40      30.971  36.125  34.913  1.00  0.00           C  
ATOM    629  HD2 LYS    40      31.855  35.617  34.529  1.00  0.00           H  
ATOM    630  HD3 LYS    40      31.039  35.952  35.987  1.00  0.00           H  
ATOM    631  CE  LYS    40      29.653  35.555  34.309  1.00  0.00           C  
ATOM    632  HE2 LYS    40      28.747  35.875  34.825  1.00  0.00           H  
ATOM    633  HE3 LYS    40      29.421  36.020  33.351  1.00  0.00           H  
ATOM    634  NZ  LYS    40      29.590  34.125  34.101  1.00  0.00           N  
ATOM    635  HZ1 LYS    40      29.754  33.585  34.939  1.00  0.00           H  
ATOM    636  HZ2 LYS    40      28.702  33.779  33.767  1.00  0.00           H  
ATOM    637  HZ3 LYS    40      30.178  33.822  33.338  1.00  0.00           H  
ATOM    638  C   LYS    40      32.956  40.516  35.986  1.00  0.00           C  
ATOM    639  O   LYS    40      32.483  40.529  37.121  1.00  0.00           O  
ATOM    640  N   THR    41      34.076  41.107  35.662  1.00  0.00           N  
ATOM    641  H   THR    41      34.419  41.002  34.718  1.00  0.00           H  
ATOM    642  CA  THR    41      34.755  42.068  36.582  1.00  0.00           C  
ATOM    643  HA  THR    41      34.056  42.664  37.169  1.00  0.00           H  
ATOM    644  CB  THR    41      35.550  41.239  37.587  1.00  0.00           C  
ATOM    645  HB  THR    41      34.831  40.681  38.188  1.00  0.00           H  
ATOM    646  CG2 THR    41      36.428  40.192  36.809  1.00  0.00           C  
ATOM    647 HG21 THR    41      37.132  39.685  37.469  1.00  0.00           H  
ATOM    648 HG22 THR    41      35.841  39.357  36.427  1.00  0.00           H  
ATOM    649 HG23 THR    41      36.902  40.725  35.985  1.00  0.00           H  
ATOM    650  OG1 THR    41      36.479  41.960  38.332  1.00  0.00           O  
ATOM    651  HG1 THR    41      36.487  41.506  39.177  1.00  0.00           H  
ATOM    652  C   THR    41      35.593  43.203  36.028  1.00  0.00           C  
ATOM    653  O   THR    41      35.896  43.140  34.817  1.00  0.00           O  
ATOM    654  N   LYS    42      35.927  44.279  36.771  1.00  0.00           N  
ATOM    655  H   LYS    42      35.643  44.221  37.739  1.00  0.00           H  
ATOM    656  CA  LYS    42      36.786  45.404  36.371  1.00  0.00           C  
ATOM    657  HA  LYS    42      36.410  45.486  35.351  1.00  0.00           H  
ATOM    658  CB  LYS    42      36.517  46.698  37.244  1.00  0.00           C  
ATOM    659  HB2 LYS    42      36.763  46.489  38.285  1.00  0.00           H  
ATOM    660  HB3 LYS    42      37.220  47.466  36.921  1.00  0.00           H  
ATOM    661  CG  LYS    42      35.135  47.251  37.201  1.00  0.00           C  
ATOM    662  HG2 LYS    42      34.838  47.488  36.180  1.00  0.00           H  
ATOM    663  HG3 LYS    42      34.435  46.453  37.446  1.00  0.00           H  
ATOM    664  CD  LYS    42      35.133  48.573  38.048  1.00  0.00           C  
ATOM    665  HD2 LYS    42      34.104  48.854  38.276  1.00  0.00           H  
ATOM    666  HD3 LYS    42      35.574  48.434  39.035  1.00  0.00           H  
ATOM    667  CE  LYS    42      35.863  49.678  37.261  1.00  0.00           C  
ATOM    668  HE2 LYS    42      36.578  49.278  36.541  1.00  0.00           H  
ATOM    669  HE3 LYS    42      35.125  50.267  36.716  1.00  0.00           H  
ATOM    670  NZ  LYS    42      36.537  50.518  38.302  1.00  0.00           N  
ATOM    671  HZ1 LYS    42      35.940  51.044  38.925  1.00  0.00           H  
ATOM    672  HZ2 LYS    42      37.051  49.974  38.981  1.00  0.00           H  
ATOM    673  HZ3 LYS    42      37.192  51.173  37.898  1.00  0.00           H  
ATOM    674  C   LYS    42      38.274  45.134  36.330  1.00  0.00           C  
ATOM    675  O   LYS    42      39.129  45.898  35.855  1.00  0.00           O  
ATOM    676  N   VAL    43      38.655  44.056  36.983  1.00  0.00           N  
ATOM    677  H   VAL    43      37.924  43.501  37.406  1.00  0.00           H  
ATOM    678  CA  VAL    43      40.059  43.781  37.357  1.00  0.00           C  
ATOM    679  HA  VAL    43      40.424  44.724  37.764  1.00  0.00           H  
ATOM    680  CB  VAL    43      40.277  42.689  38.445  1.00  0.00           C  
ATOM    681  HB  VAL    43      41.326  42.704  38.738  1.00  0.00           H  
ATOM    682  CG1 VAL    43      39.564  42.993  39.811  1.00  0.00           C  
ATOM    683 HG11 VAL    43      39.855  43.961  40.221  1.00  0.00           H  
ATOM    684 HG12 VAL    43      38.493  43.105  39.646  1.00  0.00           H  
ATOM    685 HG13 VAL    43      39.802  42.264  40.585  1.00  0.00           H  
ATOM    686  CG2 VAL    43      39.838  41.325  37.908  1.00  0.00           C  
ATOM    687 HG21 VAL    43      40.648  40.943  37.287  1.00  0.00           H  
ATOM    688 HG22 VAL    43      39.774  40.517  38.637  1.00  0.00           H  
ATOM    689 HG23 VAL    43      38.872  41.334  37.402  1.00  0.00           H  
ATOM    690  C   VAL    43      40.911  43.533  36.098  1.00  0.00           C  
ATOM    691  O   VAL    43      40.332  43.259  35.029  1.00  0.00           O  
ATOM    692  N   PRO    44      42.243  43.580  36.172  1.00  0.00           N  
ATOM    693  CD  PRO    44      43.026  44.221  37.171  1.00  0.00           C  
ATOM    694  HD2 PRO    44      43.226  43.460  37.925  1.00  0.00           H  
ATOM    695  HD3 PRO    44      42.523  45.109  37.554  1.00  0.00           H  
ATOM    696  CG  PRO    44      44.351  44.666  36.530  1.00  0.00           C  
ATOM    697  HG2 PRO    44      45.151  44.895  37.234  1.00  0.00           H  
ATOM    698  HG3 PRO    44      44.153  45.579  35.968  1.00  0.00           H  
ATOM    699  CB  PRO    44      44.499  43.512  35.494  1.00  0.00           C  
ATOM    700  HB2 PRO    44      44.922  42.590  35.892  1.00  0.00           H  
ATOM    701  HB3 PRO    44      45.288  43.756  34.783  1.00  0.00           H  
ATOM    702  CA  PRO    44      43.067  43.303  35.014  1.00  0.00           C  
ATOM    703  HA  PRO    44      42.912  44.036  34.222  1.00  0.00           H  
ATOM    704  C   PRO    44      42.873  41.845  34.423  1.00  0.00           C  
ATOM    705  O   PRO    44      42.593  40.876  35.155  1.00  0.00           O  
ATOM    706  N   VAL    45      43.136  41.805  33.133  1.00  0.00           N  
ATOM    707  H   VAL    45      43.531  42.679  32.814  1.00  0.00           H  
ATOM    708  CA  VAL    45      42.888  40.766  32.178  1.00  0.00           C  
ATOM    709  HA  VAL    45      42.501  39.866  32.656  1.00  0.00           H  
ATOM    710  CB  VAL    45      41.825  41.221  31.151  1.00  0.00           C  
ATOM    711  HB  VAL    45      42.232  41.934  30.433  1.00  0.00           H  
ATOM    712  CG1 VAL    45      41.412  40.039  30.326  1.00  0.00           C  
ATOM    713 HG11 VAL    45      41.022  39.250  30.968  1.00  0.00           H  
ATOM    714 HG12 VAL    45      40.618  40.363  29.653  1.00  0.00           H  
ATOM    715 HG13 VAL    45      42.193  39.688  29.652  1.00  0.00           H  
ATOM    716  CG2 VAL    45      40.529  41.885  31.739  1.00  0.00           C  
ATOM    717 HG21 VAL    45      40.191  41.430  32.670  1.00  0.00           H  
ATOM    718 HG22 VAL    45      40.966  42.806  32.123  1.00  0.00           H  
ATOM    719 HG23 VAL    45      39.746  42.191  31.045  1.00  0.00           H  
ATOM    720  C   VAL    45      44.115  40.292  31.435  1.00  0.00           C  
ATOM    721  O   VAL    45      44.400  39.101  31.482  1.00  0.00           O  
ATOM    722  N   GLN    46      44.941  41.216  30.957  1.00  0.00           N  
ATOM    723  H   GLN    46      44.691  42.192  31.031  1.00  0.00           H  
ATOM    724  CA  GLN    46      46.225  40.827  30.327  1.00  0.00           C  
ATOM    725  HA  GLN    46      46.092  39.810  29.959  1.00  0.00           H  
ATOM    726  CB  GLN    46      46.539  41.837  29.168  1.00  0.00           C  
ATOM    727  HB2 GLN    46      46.970  42.716  29.646  1.00  0.00           H  
ATOM    728  HB3 GLN    46      47.260  41.417  28.466  1.00  0.00           H  
ATOM    729  CG  GLN    46      45.342  42.251  28.291  1.00  0.00           C  
ATOM    730  HG2 GLN    46      44.638  42.711  28.984  1.00  0.00           H  
ATOM    731  HG3 GLN    46      45.684  42.985  27.561  1.00  0.00           H  
ATOM    732  CD  GLN    46      44.679  41.154  27.484  1.00  0.00           C  
ATOM    733  OE1 GLN    46      44.011  40.242  27.951  1.00  0.00           O  
ATOM    734  NE2 GLN    46      44.800  41.272  26.212  1.00  0.00           N  
ATOM    735 HE21 GLN    46      44.266  40.731  25.547  1.00  0.00           H  
ATOM    736 HE22 GLN    46      45.358  42.039  25.864  1.00  0.00           H  
ATOM    737  C   GLN    46      47.430  40.736  31.285  1.00  0.00           C  
ATOM    738  O   GLN    46      48.375  40.021  30.957  1.00  0.00           O  
ATOM    739  N   ASP    47      47.465  41.373  32.452  1.00  0.00           N  
ATOM    740  H   ASP    47      46.684  41.959  32.708  1.00  0.00           H  
ATOM    741  CA  ASP    47      48.515  41.273  33.491  1.00  0.00           C  
ATOM    742  HA  ASP    47      49.463  40.998  33.028  1.00  0.00           H  
ATOM    743  CB  ASP    47      48.769  42.571  34.288  1.00  0.00           C  
ATOM    744  HB2 ASP    47      47.892  42.594  34.934  1.00  0.00           H  
ATOM    745  HB3 ASP    47      49.666  42.523  34.906  1.00  0.00           H  
ATOM    746  CG  ASP    47      48.803  43.881  33.475  1.00  0.00           C  
ATOM    747  OD1 ASP    47      49.807  44.141  32.843  1.00  0.00           O  
ATOM    748  OD2 ASP    47      47.871  44.720  33.551  1.00  0.00           O  
ATOM    749  C   ASP    47      48.262  40.165  34.516  1.00  0.00           C  
ATOM    750  O   ASP    47      49.023  39.983  35.501  1.00  0.00           O  
ATOM    751  N   GLN    48      47.341  39.232  34.266  1.00  0.00           N  
ATOM    752  H   GLN    48      46.868  39.289  33.375  1.00  0.00           H  
ATOM    753  CA  GLN    48      47.061  38.041  35.088  1.00  0.00           C  
ATOM    754  HA  GLN    48      47.367  38.115  36.132  1.00  0.00           H  
ATOM    755  CB  GLN    48      45.601  37.633  34.895  1.00  0.00           C  
ATOM    756  HB2 GLN    48      45.301  37.309  33.898  1.00  0.00           H  
ATOM    757  HB3 GLN    48      45.386  36.680  35.378  1.00  0.00           H  
ATOM    758  CG  GLN    48      44.569  38.556  35.410  1.00  0.00           C  
ATOM    759  HG2 GLN    48      44.856  39.539  35.037  1.00  0.00           H  
ATOM    760  HG3 GLN    48      43.572  38.236  35.105  1.00  0.00           H  
ATOM    761  CD  GLN    48      44.379  38.614  36.941  1.00  0.00           C  
ATOM    762  OE1 GLN    48      45.230  37.949  37.634  1.00  0.00           O  
ATOM    763  NE2 GLN    48      43.444  39.455  37.406  1.00  0.00           N  
ATOM    764 HE21 GLN    48      43.381  39.611  38.402  1.00  0.00           H  
ATOM    765 HE22 GLN    48      42.998  40.044  36.718  1.00  0.00           H  
ATOM    766  C   GLN    48      47.887  36.875  34.536  1.00  0.00           C  
ATOM    767  O   GLN    48      47.835  36.564  33.333  1.00  0.00           O  
ATOM    768  N   VAL    49      48.638  36.119  35.320  1.00  0.00           N  
ATOM    769  H   VAL    49      48.499  36.225  36.314  1.00  0.00           H  
ATOM    770  CA  VAL    49      49.087  34.784  34.964  1.00  0.00           C  
ATOM    771  HA  VAL    49      49.132  34.696  33.878  1.00  0.00           H  
ATOM    772  CB  VAL    49      50.408  34.396  35.645  1.00  0.00           C  
ATOM    773  HB  VAL    49      50.298  34.475  36.727  1.00  0.00           H  
ATOM    774  CG1 VAL    49      50.805  32.902  35.366  1.00  0.00           C  
ATOM    775 HG11 VAL    49      50.080  32.195  35.769  1.00  0.00           H  
ATOM    776 HG12 VAL    49      50.746  32.711  34.294  1.00  0.00           H  
ATOM    777 HG13 VAL    49      51.768  32.692  35.829  1.00  0.00           H  
ATOM    778  CG2 VAL    49      51.529  35.284  35.290  1.00  0.00           C  
ATOM    779 HG21 VAL    49      51.215  36.284  35.590  1.00  0.00           H  
ATOM    780 HG22 VAL    49      52.351  34.770  35.786  1.00  0.00           H  
ATOM    781 HG23 VAL    49      51.619  35.287  34.203  1.00  0.00           H  
ATOM    782  C   VAL    49      48.008  33.867  35.481  1.00  0.00           C  
ATOM    783  O   VAL    49      47.449  34.069  36.514  1.00  0.00           O  
ATOM    784  N   LEU    50      47.776  32.698  34.814  1.00  0.00           N  
ATOM    785  H   LEU    50      48.478  32.431  34.139  1.00  0.00           H  
ATOM    786  CA  LEU    50      46.662  31.772  34.918  1.00  0.00           C  
ATOM    787  HA  LEU    50      45.944  32.276  35.566  1.00  0.00           H  
ATOM    788  CB  LEU    50      46.019  31.434  33.571  1.00  0.00           C  
ATOM    789  HB2 LEU    50      46.772  31.388  32.783  1.00  0.00           H  
ATOM    790  HB3 LEU    50      45.499  30.481  33.671  1.00  0.00           H  
ATOM    791  CG  LEU    50      44.953  32.406  33.042  1.00  0.00           C  
ATOM    792  HG  LEU    50      44.101  32.394  33.723  1.00  0.00           H  
ATOM    793  CD1 LEU    50      45.513  33.859  33.029  1.00  0.00           C  
ATOM    794 HD11 LEU    50      44.693  34.521  32.750  1.00  0.00           H  
ATOM    795 HD12 LEU    50      45.709  34.193  34.047  1.00  0.00           H  
ATOM    796 HD13 LEU    50      46.353  33.918  32.337  1.00  0.00           H  
ATOM    797  CD2 LEU    50      44.526  31.900  31.675  1.00  0.00           C  
ATOM    798 HD21 LEU    50      45.311  31.888  30.919  1.00  0.00           H  
ATOM    799 HD22 LEU    50      44.016  30.938  31.710  1.00  0.00           H  
ATOM    800 HD23 LEU    50      43.719  32.590  31.426  1.00  0.00           H  
ATOM    801  C   LEU    50      47.215  30.520  35.595  1.00  0.00           C  
ATOM    802  O   LEU    50      48.099  29.970  35.023  1.00  0.00           O  
ATOM    803  N   LEU    51      46.708  30.033  36.712  1.00  0.00           N  
ATOM    804  H   LEU    51      45.840  30.427  37.046  1.00  0.00           H  
ATOM    805  CA  LEU    51      47.196  28.833  37.392  1.00  0.00           C  
ATOM    806  HA  LEU    51      48.135  28.602  36.890  1.00  0.00           H  
ATOM    807  CB  LEU    51      47.646  29.159  38.835  1.00  0.00           C  
ATOM    808  HB2 LEU    51      46.832  29.609  39.403  1.00  0.00           H  
ATOM    809  HB3 LEU    51      47.873  28.206  39.312  1.00  0.00           H  
ATOM    810  CG  LEU    51      48.910  30.020  39.140  1.00  0.00           C  
ATOM    811  HG  LEU    51      49.145  30.048  40.204  1.00  0.00           H  
ATOM    812  CD1 LEU    51      50.068  29.550  38.289  1.00  0.00           C  
ATOM    813 HD11 LEU    51      51.024  30.041  38.467  1.00  0.00           H  
ATOM    814 HD12 LEU    51      50.338  28.514  38.491  1.00  0.00           H  
ATOM    815 HD13 LEU    51      49.900  29.680  37.220  1.00  0.00           H  
ATOM    816  CD2 LEU    51      48.654  31.528  38.730  1.00  0.00           C  
ATOM    817 HD21 LEU    51      49.500  32.214  38.774  1.00  0.00           H  
ATOM    818 HD22 LEU    51      48.373  31.559  37.677  1.00  0.00           H  
ATOM    819 HD23 LEU    51      47.844  31.924  39.343  1.00  0.00           H  
ATOM    820  C   LEU    51      46.132  27.686  37.375  1.00  0.00           C  
ATOM    821  O   LEU    51      45.004  27.916  37.662  1.00  0.00           O  
ATOM    822  N   LEU    52      46.540  26.448  37.193  1.00  0.00           N  
ATOM    823  H   LEU    52      47.447  26.225  36.808  1.00  0.00           H  
ATOM    824  CA  LEU    52      45.847  25.212  37.680  1.00  0.00           C  
ATOM    825  HA  LEU    52      45.190  25.388  38.532  1.00  0.00           H  
ATOM    826  CB  LEU    52      44.986  24.754  36.498  1.00  0.00           C  
ATOM    827  HB2 LEU    52      44.080  25.348  36.378  1.00  0.00           H  
ATOM    828  HB3 LEU    52      45.591  24.915  35.605  1.00  0.00           H  
ATOM    829  CG  LEU    52      44.620  23.306  36.526  1.00  0.00           C  
ATOM    830  HG  LEU    52      45.485  22.643  36.500  1.00  0.00           H  
ATOM    831  CD1 LEU    52      43.676  22.926  37.655  1.00  0.00           C  
ATOM    832 HD11 LEU    52      43.598  21.854  37.837  1.00  0.00           H  
ATOM    833 HD12 LEU    52      44.143  23.258  38.583  1.00  0.00           H  
ATOM    834 HD13 LEU    52      42.710  23.418  37.547  1.00  0.00           H  
ATOM    835  CD2 LEU    52      43.789  22.916  35.253  1.00  0.00           C  
ATOM    836 HD21 LEU    52      43.071  22.096  35.241  1.00  0.00           H  
ATOM    837 HD22 LEU    52      43.164  23.786  35.051  1.00  0.00           H  
ATOM    838 HD23 LEU    52      44.426  22.847  34.371  1.00  0.00           H  
ATOM    839  C   LEU    52      46.885  24.196  38.153  1.00  0.00           C  
ATOM    840  O   LEU    52      47.910  24.019  37.494  1.00  0.00           O  
ATOM    841  N   GLY    53      46.824  23.791  39.458  1.00  0.00           N  
ATOM    842  H   GLY    53      46.047  24.078  40.036  1.00  0.00           H  
ATOM    843  CA  GLY    53      47.842  23.003  40.174  1.00  0.00           C  
ATOM    844  HA2 GLY    53      47.291  22.660  41.049  1.00  0.00           H  
ATOM    845  HA3 GLY    53      48.091  22.152  39.541  1.00  0.00           H  
ATOM    846  C   GLY    53      49.118  23.823  40.661  1.00  0.00           C  
ATOM    847  O   GLY    53      50.158  23.258  40.696  1.00  0.00           O  
ATOM    848  N   SER    54      48.928  25.180  40.808  1.00  0.00           N  
ATOM    849  H   SER    54      48.004  25.588  40.799  1.00  0.00           H  
ATOM    850  CA  SER    54      49.987  26.140  41.027  1.00  0.00           C  
ATOM    851  HA  SER    54      49.611  27.161  41.089  1.00  0.00           H  
ATOM    852  CB  SER    54      50.639  25.842  42.421  1.00  0.00           C  
ATOM    853  HB2 SER    54      51.097  24.854  42.382  1.00  0.00           H  
ATOM    854  HB3 SER    54      51.478  26.533  42.500  1.00  0.00           H  
ATOM    855  OG  SER    54      49.816  26.033  43.528  1.00  0.00           O  
ATOM    856  HG  SER    54      50.250  25.548  44.234  1.00  0.00           H  
ATOM    857  C   SER    54      50.978  26.161  39.800  1.00  0.00           C  
ATOM    858  O   SER    54      52.191  26.340  39.927  1.00  0.00           O  
ATOM    859  N   LYS    55      50.436  25.891  38.669  1.00  0.00           N  
ATOM    860  H   LYS    55      49.483  25.555  38.650  1.00  0.00           H  
ATOM    861  CA  LYS    55      51.251  25.876  37.428  1.00  0.00           C  
ATOM    862  HA  LYS    55      52.090  26.556  37.577  1.00  0.00           H  
ATOM    863  CB  LYS    55      51.723  24.455  37.135  1.00  0.00           C  
ATOM    864  HB2 LYS    55      50.908  23.733  37.098  1.00  0.00           H  
ATOM    865  HB3 LYS    55      52.015  24.429  36.085  1.00  0.00           H  
ATOM    866  CG  LYS    55      52.948  23.946  37.901  1.00  0.00           C  
ATOM    867  HG2 LYS    55      53.828  24.586  37.961  1.00  0.00           H  
ATOM    868  HG3 LYS    55      52.681  23.795  38.947  1.00  0.00           H  
ATOM    869  CD  LYS    55      53.296  22.516  37.317  1.00  0.00           C  
ATOM    870  HD2 LYS    55      52.333  22.011  37.396  1.00  0.00           H  
ATOM    871  HD3 LYS    55      53.660  22.491  36.290  1.00  0.00           H  
ATOM    872  CE  LYS    55      54.402  21.971  38.205  1.00  0.00           C  
ATOM    873  HE2 LYS    55      55.294  22.588  38.314  1.00  0.00           H  
ATOM    874  HE3 LYS    55      54.072  21.771  39.225  1.00  0.00           H  
ATOM    875  NZ  LYS    55      54.830  20.657  37.694  1.00  0.00           N  
ATOM    876  HZ1 LYS    55      55.440  20.742  36.894  1.00  0.00           H  
ATOM    877  HZ2 LYS    55      55.413  20.251  38.411  1.00  0.00           H  
ATOM    878  HZ3 LYS    55      53.995  20.100  37.578  1.00  0.00           H  
ATOM    879  C   LYS    55      50.412  26.398  36.268  1.00  0.00           C  
ATOM    880  O   LYS    55      49.175  26.328  36.220  1.00  0.00           O  
ATOM    881  N   ILE    56      51.194  26.958  35.272  1.00  0.00           N  
ATOM    882  H   ILE    56      52.175  26.726  35.328  1.00  0.00           H  
ATOM    883  CA  ILE    56      50.720  28.034  34.374  1.00  0.00           C  
ATOM    884  HA  ILE    56      49.872  28.485  34.889  1.00  0.00           H  
ATOM    885  CB  ILE    56      51.836  29.052  34.007  1.00  0.00           C  
ATOM    886  HB  ILE    56      52.617  28.480  33.507  1.00  0.00           H  
ATOM    887  CG2 ILE    56      51.434  30.114  32.935  1.00  0.00           C  
ATOM    888 HG21 ILE    56      52.275  30.782  32.750  1.00  0.00           H  
ATOM    889 HG22 ILE    56      51.218  29.570  32.016  1.00  0.00           H  
ATOM    890 HG23 ILE    56      50.608  30.754  33.244  1.00  0.00           H  
ATOM    891  CG1 ILE    56      52.359  29.639  35.340  1.00  0.00           C  
ATOM    892 HG12 ILE    56      51.649  30.198  35.949  1.00  0.00           H  
ATOM    893 HG13 ILE    56      52.736  28.807  35.935  1.00  0.00           H  
ATOM    894  CD1 ILE    56      53.712  30.470  35.191  1.00  0.00           C  
ATOM    895 HD11 ILE    56      53.421  31.488  34.930  1.00  0.00           H  
ATOM    896 HD12 ILE    56      54.372  30.504  36.057  1.00  0.00           H  
ATOM    897 HD13 ILE    56      54.270  30.019  34.371  1.00  0.00           H  
ATOM    898  C   ILE    56      49.948  27.578  33.188  1.00  0.00           C  
ATOM    899  O   ILE    56      50.308  26.596  32.500  1.00  0.00           O  
ATOM    900  N   LEU    57      48.956  28.368  32.854  1.00  0.00           N  
ATOM    901  H   LEU    57      48.724  29.052  33.560  1.00  0.00           H  
ATOM    902  CA  LEU    57      48.327  28.344  31.498  1.00  0.00           C  
ATOM    903  HA  LEU    57      48.676  27.449  30.985  1.00  0.00           H  
ATOM    904  CB  LEU    57      46.745  28.386  31.620  1.00  0.00           C  
ATOM    905  HB2 LEU    57      46.425  29.414  31.788  1.00  0.00           H  
ATOM    906  HB3 LEU    57      46.308  27.875  30.762  1.00  0.00           H  
ATOM    907  CG  LEU    57      46.196  27.564  32.837  1.00  0.00           C  
ATOM    908  HG  LEU    57      46.662  27.835  33.785  1.00  0.00           H  
ATOM    909  CD1 LEU    57      44.633  27.655  32.919  1.00  0.00           C  
ATOM    910 HD11 LEU    57      44.221  27.368  31.952  1.00  0.00           H  
ATOM    911 HD12 LEU    57      44.263  26.980  33.691  1.00  0.00           H  
ATOM    912 HD13 LEU    57      44.353  28.647  33.275  1.00  0.00           H  
ATOM    913  CD2 LEU    57      46.613  26.070  32.595  1.00  0.00           C  
ATOM    914 HD21 LEU    57      46.619  25.607  33.582  1.00  0.00           H  
ATOM    915 HD22 LEU    57      45.994  25.724  31.767  1.00  0.00           H  
ATOM    916 HD23 LEU    57      47.658  26.031  32.285  1.00  0.00           H  
ATOM    917  C   LEU    57      48.754  29.414  30.545  1.00  0.00           C  
ATOM    918  O   LEU    57      48.923  30.558  30.896  1.00  0.00           O  
ATOM    919  N   LYS    58      48.909  29.063  29.278  1.00  0.00           N  
ATOM    920  H   LYS    58      48.741  28.124  28.947  1.00  0.00           H  
ATOM    921  CA  LYS    58      48.986  30.004  28.166  1.00  0.00           C  
ATOM    922  HA  LYS    58      49.047  30.964  28.677  1.00  0.00           H  
ATOM    923  CB  LYS    58      50.338  29.728  27.474  1.00  0.00           C  
ATOM    924  HB2 LYS    58      50.349  28.743  27.007  1.00  0.00           H  
ATOM    925  HB3 LYS    58      50.597  30.443  26.693  1.00  0.00           H  
ATOM    926  CG  LYS    58      51.641  29.809  28.324  1.00  0.00           C  
ATOM    927  HG2 LYS    58      51.756  30.782  28.801  1.00  0.00           H  
ATOM    928  HG3 LYS    58      51.615  29.074  29.129  1.00  0.00           H  
ATOM    929  CD  LYS    58      52.879  29.451  27.420  1.00  0.00           C  
ATOM    930  HD2 LYS    58      52.821  28.425  27.056  1.00  0.00           H  
ATOM    931  HD3 LYS    58      52.764  29.997  26.483  1.00  0.00           H  
ATOM    932  CE  LYS    58      54.211  29.796  28.125  1.00  0.00           C  
ATOM    933  HE2 LYS    58      54.920  29.975  27.316  1.00  0.00           H  
ATOM    934  HE3 LYS    58      54.199  30.766  28.621  1.00  0.00           H  
ATOM    935  NZ  LYS    58      54.705  28.676  28.874  1.00  0.00           N  
ATOM    936  HZ1 LYS    58      55.626  28.918  29.212  1.00  0.00           H  
ATOM    937  HZ2 LYS    58      54.020  28.378  29.553  1.00  0.00           H  
ATOM    938  HZ3 LYS    58      54.774  27.897  28.234  1.00  0.00           H  
ATOM    939  C   LYS    58      47.814  29.944  27.136  1.00  0.00           C  
ATOM    940  O   LYS    58      47.178  28.891  26.836  1.00  0.00           O  
ATOM    941  N   PRO    59      47.383  31.002  26.480  1.00  0.00           N  
ATOM    942  CD  PRO    59      47.993  32.348  26.756  1.00  0.00           C  
ATOM    943  HD2 PRO    59      49.066  32.252  26.594  1.00  0.00           H  
ATOM    944  HD3 PRO    59      47.788  32.659  27.780  1.00  0.00           H  
ATOM    945  CG  PRO    59      47.450  33.357  25.810  1.00  0.00           C  
ATOM    946  HG2 PRO    59      48.040  33.321  24.894  1.00  0.00           H  
ATOM    947  HG3 PRO    59      47.422  34.364  26.226  1.00  0.00           H  
ATOM    948  CB  PRO    59      46.022  32.675  25.630  1.00  0.00           C  
ATOM    949  HB2 PRO    59      45.567  32.952  24.680  1.00  0.00           H  
ATOM    950  HB3 PRO    59      45.320  33.049  26.376  1.00  0.00           H  
ATOM    951  CA  PRO    59      46.082  31.170  25.839  1.00  0.00           C  
ATOM    952  HA  PRO    59      45.337  30.937  26.599  1.00  0.00           H  
ATOM    953  C   PRO    59      45.683  30.403  24.548  1.00  0.00           C  
ATOM    954  O   PRO    59      44.513  30.255  24.339  1.00  0.00           O  
ATOM    955  N   ARG    60      46.632  29.886  23.797  1.00  0.00           N  
ATOM    956  H   ARG    60      47.544  30.013  24.214  1.00  0.00           H  
ATOM    957  CA  ARG    60      46.583  29.296  22.475  1.00  0.00           C  
ATOM    958  HA  ARG    60      45.628  29.548  22.014  1.00  0.00           H  
ATOM    959  CB  ARG    60      47.691  29.777  21.563  1.00  0.00           C  
ATOM    960  HB2 ARG    60      47.633  30.830  21.836  1.00  0.00           H  
ATOM    961  HB3 ARG    60      48.656  29.384  21.883  1.00  0.00           H  
ATOM    962  CG  ARG    60      47.338  29.623  20.032  1.00  0.00           C  
ATOM    963  HG2 ARG    60      48.073  30.167  19.440  1.00  0.00           H  
ATOM    964  HG3 ARG    60      47.512  28.574  19.792  1.00  0.00           H  
ATOM    965  CD  ARG    60      45.972  30.081  19.557  1.00  0.00           C  
ATOM    966  HD2 ARG    60      45.211  29.488  20.064  1.00  0.00           H  
ATOM    967  HD3 ARG    60      45.916  31.154  19.739  1.00  0.00           H  
ATOM    968  NE  ARG    60      45.820  29.822  18.135  1.00  0.00           N  
ATOM    969  HE  ARG    60      45.346  28.959  17.909  1.00  0.00           H  
ATOM    970  CZ  ARG    60      46.197  30.576  17.125  1.00  0.00           C  
ATOM    971  NH1 ARG    60      46.774  31.701  17.178  1.00  0.00           N  
ATOM    972 HH11 ARG    60      46.953  32.198  18.038  1.00  0.00           H  
ATOM    973 HH12 ARG    60      46.892  32.215  16.317  1.00  0.00           H  
ATOM    974  NH2 ARG    60      45.973  30.006  15.984  1.00  0.00           N  
ATOM    975 HH21 ARG    60      45.522  29.117  15.820  1.00  0.00           H  
ATOM    976 HH22 ARG    60      46.080  30.646  15.210  1.00  0.00           H  
ATOM    977  C   ARG    60      46.524  27.741  22.538  1.00  0.00           C  
ATOM    978  O   ARG    60      46.175  27.142  21.530  1.00  0.00           O  
ATOM    979  N   ARG    61      46.602  27.202  23.788  1.00  0.00           N  
ATOM    980  H   ARG    61      46.759  27.807  24.582  1.00  0.00           H  
ATOM    981  CA  ARG    61      46.335  25.808  24.048  1.00  0.00           C  
ATOM    982  HA  ARG    61      46.647  25.211  23.191  1.00  0.00           H  
ATOM    983  CB  ARG    61      47.143  25.263  25.237  1.00  0.00           C  
ATOM    984  HB2 ARG    61      46.801  25.714  26.168  1.00  0.00           H  
ATOM    985  HB3 ARG    61      46.848  24.214  25.266  1.00  0.00           H  
ATOM    986  CG  ARG    61      48.660  25.364  24.943  1.00  0.00           C  
ATOM    987  HG2 ARG    61      48.953  25.390  23.893  1.00  0.00           H  
ATOM    988  HG3 ARG    61      49.145  26.265  25.318  1.00  0.00           H  
ATOM    989  CD  ARG    61      49.384  24.191  25.664  1.00  0.00           C  
ATOM    990  HD2 ARG    61      50.412  24.523  25.805  1.00  0.00           H  
ATOM    991  HD3 ARG    61      48.981  23.983  26.655  1.00  0.00           H  
ATOM    992  NE  ARG    61      49.332  22.953  24.860  1.00  0.00           N  
ATOM    993  HE  ARG    61      48.688  22.933  24.082  1.00  0.00           H  
ATOM    994  CZ  ARG    61      50.172  21.944  24.908  1.00  0.00           C  
ATOM    995  NH1 ARG    61      51.067  21.773  25.870  1.00  0.00           N  
ATOM    996 HH11 ARG    61      51.217  22.418  26.633  1.00  0.00           H  
ATOM    997 HH12 ARG    61      51.705  21.004  25.723  1.00  0.00           H  
ATOM    998  NH2 ARG    61      50.148  21.004  24.059  1.00  0.00           N  
ATOM    999 HH21 ARG    61      49.333  20.853  23.482  1.00  0.00           H  
ATOM   1000 HH22 ARG    61      50.800  20.264  24.279  1.00  0.00           H  
ATOM   1001  C   ARG    61      44.891  25.564  24.447  1.00  0.00           C  
ATOM   1002  O   ARG    61      44.296  26.353  25.153  1.00  0.00           O  
ATOM   1003  N   SER    62      44.366  24.392  24.150  1.00  0.00           N  
ATOM   1004  H   SER    62      44.838  23.627  23.689  1.00  0.00           H  
ATOM   1005  CA  SER    62      42.997  23.883  24.512  1.00  0.00           C  
ATOM   1006  HA  SER    62      42.380  24.771  24.372  1.00  0.00           H  
ATOM   1007  CB  SER    62      42.372  22.869  23.558  1.00  0.00           C  
ATOM   1008  HB2 SER    62      41.293  22.755  23.662  1.00  0.00           H  
ATOM   1009  HB3 SER    62      42.532  23.229  22.542  1.00  0.00           H  
ATOM   1010  OG  SER    62      42.874  21.532  23.556  1.00  0.00           O  
ATOM   1011  HG  SER    62      42.195  20.919  23.846  1.00  0.00           H  
ATOM   1012  C   SER    62      42.810  23.575  26.030  1.00  0.00           C  
ATOM   1013  O   SER    62      43.727  23.196  26.684  1.00  0.00           O  
ATOM   1014  N   LEU    63      41.605  23.736  26.471  1.00  0.00           N  
ATOM   1015  H   LEU    63      40.978  24.229  25.851  1.00  0.00           H  
ATOM   1016  CA  LEU    63      41.161  23.260  27.844  1.00  0.00           C  
ATOM   1017  HA  LEU    63      41.631  23.820  28.652  1.00  0.00           H  
ATOM   1018  CB  LEU    63      39.623  23.581  27.944  1.00  0.00           C  
ATOM   1019  HB2 LEU    63      39.215  23.577  26.933  1.00  0.00           H  
ATOM   1020  HB3 LEU    63      39.202  22.733  28.484  1.00  0.00           H  
ATOM   1021  CG  LEU    63      39.280  24.854  28.749  1.00  0.00           C  
ATOM   1022  HG  LEU    63      39.700  24.686  29.741  1.00  0.00           H  
ATOM   1023  CD1 LEU    63      40.038  26.057  28.125  1.00  0.00           C  
ATOM   1024 HD11 LEU    63      39.642  26.131  27.112  1.00  0.00           H  
ATOM   1025 HD12 LEU    63      39.885  27.050  28.547  1.00  0.00           H  
ATOM   1026 HD13 LEU    63      41.108  25.849  28.113  1.00  0.00           H  
ATOM   1027  CD2 LEU    63      37.787  25.167  28.875  1.00  0.00           C  
ATOM   1028 HD21 LEU    63      37.389  24.367  29.500  1.00  0.00           H  
ATOM   1029 HD22 LEU    63      37.708  26.071  29.479  1.00  0.00           H  
ATOM   1030 HD23 LEU    63      37.375  25.305  27.875  1.00  0.00           H  
ATOM   1031  C   LEU    63      41.648  21.875  28.165  1.00  0.00           C  
ATOM   1032  O   LEU    63      42.169  21.612  29.339  1.00  0.00           O  
ATOM   1033  N   SER    64      41.418  20.953  27.209  1.00  0.00           N  
ATOM   1034  H   SER    64      40.848  21.319  26.461  1.00  0.00           H  
ATOM   1035  CA  SER    64      41.928  19.556  27.234  1.00  0.00           C  
ATOM   1036  HA  SER    64      41.484  19.104  28.121  1.00  0.00           H  
ATOM   1037  CB  SER    64      41.357  18.736  26.053  1.00  0.00           C  
ATOM   1038  HB2 SER    64      41.761  17.724  26.063  1.00  0.00           H  
ATOM   1039  HB3 SER    64      40.290  18.764  26.274  1.00  0.00           H  
ATOM   1040  OG  SER    64      41.646  19.203  24.748  1.00  0.00           O  
ATOM   1041  HG  SER    64      41.019  18.791  24.149  1.00  0.00           H  
ATOM   1042  C   SER    64      43.446  19.431  27.267  1.00  0.00           C  
ATOM   1043  O   SER    64      43.934  18.642  28.120  1.00  0.00           O  
ATOM   1044  N   SER    65      44.208  20.317  26.591  1.00  0.00           N  
ATOM   1045  H   SER    65      43.670  20.959  26.026  1.00  0.00           H  
ATOM   1046  CA  SER    65      45.688  20.408  26.649  1.00  0.00           C  
ATOM   1047  HA  SER    65      46.110  19.455  26.330  1.00  0.00           H  
ATOM   1048  CB  SER    65      46.242  21.458  25.657  1.00  0.00           C  
ATOM   1049  HB2 SER    65      46.065  22.465  26.035  1.00  0.00           H  
ATOM   1050  HB3 SER    65      47.307  21.286  25.501  1.00  0.00           H  
ATOM   1051  OG  SER    65      45.553  21.419  24.467  1.00  0.00           O  
ATOM   1052  HG  SER    65      45.045  20.617  24.318  1.00  0.00           H  
ATOM   1053  C   SER    65      46.197  20.787  28.019  1.00  0.00           C  
ATOM   1054  O   SER    65      47.421  20.737  28.265  1.00  0.00           O  
ATOM   1055  N   TYR    66      45.299  21.131  28.992  1.00  0.00           N  
ATOM   1056  H   TYR    66      44.337  21.144  28.685  1.00  0.00           H  
ATOM   1057  CA  TYR    66      45.603  21.503  30.375  1.00  0.00           C  
ATOM   1058  HA  TYR    66      46.626  21.159  30.527  1.00  0.00           H  
ATOM   1059  CB  TYR    66      45.481  23.078  30.569  1.00  0.00           C  
ATOM   1060  HB2 TYR    66      44.535  23.422  30.151  1.00  0.00           H  
ATOM   1061  HB3 TYR    66      45.646  23.207  31.638  1.00  0.00           H  
ATOM   1062  CG  TYR    66      46.676  23.862  30.025  1.00  0.00           C  
ATOM   1063  CD1 TYR    66      48.008  23.569  30.476  1.00  0.00           C  
ATOM   1064  HD1 TYR    66      48.192  22.780  31.190  1.00  0.00           H  
ATOM   1065  CE1 TYR    66      49.043  24.316  29.991  1.00  0.00           C  
ATOM   1066  HE1 TYR    66      50.052  24.179  30.352  1.00  0.00           H  
ATOM   1067  CZ  TYR    66      48.773  25.364  29.089  1.00  0.00           C  
ATOM   1068  OH  TYR    66      49.823  26.109  28.581  1.00  0.00           O  
ATOM   1069  HH  TYR    66      50.567  25.580  28.875  1.00  0.00           H  
ATOM   1070  CE2 TYR    66      47.479  25.706  28.663  1.00  0.00           C  
ATOM   1071  HE2 TYR    66      47.287  26.518  27.977  1.00  0.00           H  
ATOM   1072  CD2 TYR    66      46.421  24.896  29.033  1.00  0.00           C  
ATOM   1073  HD2 TYR    66      45.468  25.112  28.574  1.00  0.00           H  
ATOM   1074  C   TYR    66      44.866  20.722  31.476  1.00  0.00           C  
ATOM   1075  O   TYR    66      45.199  20.871  32.630  1.00  0.00           O  
ATOM   1076  N   GLY    67      43.981  19.780  31.193  1.00  0.00           N  
ATOM   1077  H   GLY    67      43.701  19.793  30.222  1.00  0.00           H  
ATOM   1078  CA  GLY    67      43.200  19.073  32.212  1.00  0.00           C  
ATOM   1079  HA2 GLY    67      42.743  18.236  31.685  1.00  0.00           H  
ATOM   1080  HA3 GLY    67      43.909  18.674  32.937  1.00  0.00           H  
ATOM   1081  C   GLY    67      42.042  19.846  32.880  1.00  0.00           C  
ATOM   1082  O   GLY    67      41.526  19.370  33.861  1.00  0.00           O  
ATOM   1083  N   ILE    68      41.724  21.069  32.426  1.00  0.00           N  
ATOM   1084  H   ILE    68      42.247  21.284  31.588  1.00  0.00           H  
ATOM   1085  CA  ILE    68      40.560  21.796  32.865  1.00  0.00           C  
ATOM   1086  HA  ILE    68      40.691  21.941  33.937  1.00  0.00           H  
ATOM   1087  CB  ILE    68      40.621  23.129  32.255  1.00  0.00           C  
ATOM   1088  HB  ILE    68      40.346  22.986  31.210  1.00  0.00           H  
ATOM   1089  CG2 ILE    68      39.404  23.829  32.944  1.00  0.00           C  
ATOM   1090 HG21 ILE    68      39.461  24.862  32.600  1.00  0.00           H  
ATOM   1091 HG22 ILE    68      38.473  23.347  32.645  1.00  0.00           H  
ATOM   1092 HG23 ILE    68      39.459  23.740  34.029  1.00  0.00           H  
ATOM   1093  CG1 ILE    68      41.898  24.013  32.541  1.00  0.00           C  
ATOM   1094 HG12 ILE    68      41.866  24.593  33.463  1.00  0.00           H  
ATOM   1095 HG13 ILE    68      42.846  23.477  32.499  1.00  0.00           H  
ATOM   1096  CD1 ILE    68      42.101  25.017  31.427  1.00  0.00           C  
ATOM   1097 HD11 ILE    68      42.423  24.669  30.445  1.00  0.00           H  
ATOM   1098 HD12 ILE    68      41.228  25.609  31.149  1.00  0.00           H  
ATOM   1099 HD13 ILE    68      42.838  25.741  31.774  1.00  0.00           H  
ATOM   1100  C   ILE    68      39.281  20.949  32.473  1.00  0.00           C  
ATOM   1101  O   ILE    68      39.048  20.501  31.357  1.00  0.00           O  
ATOM   1102  N   ASP    69      38.464  20.627  33.450  1.00  0.00           N  
ATOM   1103  H   ASP    69      38.758  20.903  34.376  1.00  0.00           H  
ATOM   1104  CA  ASP    69      37.283  19.710  33.328  1.00  0.00           C  
ATOM   1105  HA  ASP    69      36.915  19.541  32.316  1.00  0.00           H  
ATOM   1106  CB  ASP    69      37.687  18.395  34.024  1.00  0.00           C  
ATOM   1107  HB2 ASP    69      38.722  18.223  33.729  1.00  0.00           H  
ATOM   1108  HB3 ASP    69      37.566  18.434  35.107  1.00  0.00           H  
ATOM   1109  CG  ASP    69      36.839  17.115  33.723  1.00  0.00           C  
ATOM   1110  OD1 ASP    69      37.144  16.104  34.390  1.00  0.00           O  
ATOM   1111  OD2 ASP    69      35.987  17.092  32.791  1.00  0.00           O  
ATOM   1112  C   ASP    69      36.069  20.295  34.061  1.00  0.00           C  
ATOM   1113  O   ASP    69      36.077  21.313  34.712  1.00  0.00           O  
ATOM   1114  N   LYS    70      34.956  19.540  34.023  1.00  0.00           N  
ATOM   1115  H   LYS    70      35.001  18.673  33.507  1.00  0.00           H  
ATOM   1116  CA  LYS    70      33.810  19.776  34.907  1.00  0.00           C  
ATOM   1117  HA  LYS    70      33.231  20.647  34.600  1.00  0.00           H  
ATOM   1118  CB  LYS    70      32.739  18.570  34.886  1.00  0.00           C  
ATOM   1119  HB2 LYS    70      33.253  17.737  35.366  1.00  0.00           H  
ATOM   1120  HB3 LYS    70      31.909  18.959  35.477  1.00  0.00           H  
ATOM   1121  CG  LYS    70      32.293  18.176  33.479  1.00  0.00           C  
ATOM   1122  HG2 LYS    70      31.878  19.083  33.038  1.00  0.00           H  
ATOM   1123  HG3 LYS    70      33.141  17.992  32.819  1.00  0.00           H  
ATOM   1124  CD  LYS    70      31.359  17.009  33.408  1.00  0.00           C  
ATOM   1125  HD2 LYS    70      31.311  16.690  32.367  1.00  0.00           H  
ATOM   1126  HD3 LYS    70      31.672  16.153  34.005  1.00  0.00           H  
ATOM   1127  CE  LYS    70      29.889  17.335  33.775  1.00  0.00           C  
ATOM   1128  HE2 LYS    70      29.760  17.351  34.858  1.00  0.00           H  
ATOM   1129  HE3 LYS    70      29.570  18.286  33.349  1.00  0.00           H  
ATOM   1130  NZ  LYS    70      29.003  16.359  33.203  1.00  0.00           N  
ATOM   1131  HZ1 LYS    70      28.774  16.576  32.244  1.00  0.00           H  
ATOM   1132  HZ2 LYS    70      29.369  15.418  33.218  1.00  0.00           H  
ATOM   1133  HZ3 LYS    70      28.114  16.323  33.681  1.00  0.00           H  
ATOM   1134  C   LYS    70      34.024  19.950  36.366  1.00  0.00           C  
ATOM   1135  O   LYS    70      34.821  19.188  36.967  1.00  0.00           O  
ATOM   1136  N   GLU    71      33.449  21.012  36.850  1.00  0.00           N  
ATOM   1137  H   GLU    71      32.834  21.528  36.238  1.00  0.00           H  
ATOM   1138  CA  GLU    71      33.480  21.528  38.171  1.00  0.00           C  
ATOM   1139  HA  GLU    71      33.001  22.504  38.093  1.00  0.00           H  
ATOM   1140  CB  GLU    71      32.568  20.600  39.007  1.00  0.00           C  
ATOM   1141  HB2 GLU    71      33.083  19.644  39.102  1.00  0.00           H  
ATOM   1142  HB3 GLU    71      32.431  21.010  40.007  1.00  0.00           H  
ATOM   1143  CG  GLU    71      31.125  20.333  38.537  1.00  0.00           C  
ATOM   1144  HG2 GLU    71      31.118  19.518  37.814  1.00  0.00           H  
ATOM   1145  HG3 GLU    71      30.529  19.792  39.272  1.00  0.00           H  
ATOM   1146  CD  GLU    71      30.400  21.572  38.087  1.00  0.00           C  
ATOM   1147  OE1 GLU    71      29.670  21.566  37.021  1.00  0.00           O  
ATOM   1148  OE2 GLU    71      30.621  22.643  38.736  1.00  0.00           O  
ATOM   1149  C   GLU    71      34.858  21.810  38.869  1.00  0.00           C  
ATOM   1150  O   GLU    71      34.804  22.110  40.074  1.00  0.00           O  
ATOM   1151  N   LYS    72      35.960  21.894  38.176  1.00  0.00           N  
ATOM   1152  H   LYS    72      35.882  21.837  37.171  1.00  0.00           H  
ATOM   1153  CA  LYS    72      37.286  22.330  38.656  1.00  0.00           C  
ATOM   1154  HA  LYS    72      37.411  21.745  39.567  1.00  0.00           H  
ATOM   1155  CB  LYS    72      38.492  21.992  37.722  1.00  0.00           C  
ATOM   1156  HB2 LYS    72      38.311  22.276  36.685  1.00  0.00           H  
ATOM   1157  HB3 LYS    72      39.423  22.468  38.030  1.00  0.00           H  
ATOM   1158  CG  LYS    72      38.649  20.406  37.663  1.00  0.00           C  
ATOM   1159  HG2 LYS    72      38.552  20.013  38.674  1.00  0.00           H  
ATOM   1160  HG3 LYS    72      37.905  19.847  37.094  1.00  0.00           H  
ATOM   1161  CD  LYS    72      40.033  20.147  37.079  1.00  0.00           C  
ATOM   1162  HD2 LYS    72      40.021  20.599  36.087  1.00  0.00           H  
ATOM   1163  HD3 LYS    72      40.874  20.479  37.687  1.00  0.00           H  
ATOM   1164  CE  LYS    72      40.141  18.646  36.992  1.00  0.00           C  
ATOM   1165  HE2 LYS    72      39.750  18.316  37.954  1.00  0.00           H  
ATOM   1166  HE3 LYS    72      39.353  18.280  36.334  1.00  0.00           H  
ATOM   1167  NZ  LYS    72      41.480  18.172  36.624  1.00  0.00           N  
ATOM   1168  HZ1 LYS    72      41.389  17.172  36.510  1.00  0.00           H  
ATOM   1169  HZ2 LYS    72      41.791  18.440  35.702  1.00  0.00           H  
ATOM   1170  HZ3 LYS    72      42.289  18.364  37.197  1.00  0.00           H  
ATOM   1171  C   LYS    72      37.299  23.821  39.063  1.00  0.00           C  
ATOM   1172  O   LYS    72      36.515  24.606  38.531  1.00  0.00           O  
ATOM   1173  N   THR    73      38.294  24.145  39.864  1.00  0.00           N  
ATOM   1174  H   THR    73      38.975  23.447  40.129  1.00  0.00           H  
ATOM   1175  CA  THR    73      38.766  25.533  40.128  1.00  0.00           C  
ATOM   1176  HA  THR    73      37.942  26.201  39.879  1.00  0.00           H  
ATOM   1177  CB  THR    73      38.993  25.720  41.583  1.00  0.00           C  
ATOM   1178  HB  THR    73      39.750  24.991  41.873  1.00  0.00           H  
ATOM   1179  CG2 THR    73      39.348  27.124  42.101  1.00  0.00           C  
ATOM   1180 HG21 THR    73      39.725  26.979  43.114  1.00  0.00           H  
ATOM   1181 HG22 THR    73      40.108  27.697  41.570  1.00  0.00           H  
ATOM   1182 HG23 THR    73      38.424  27.684  42.246  1.00  0.00           H  
ATOM   1183  OG1 THR    73      37.786  25.483  42.307  1.00  0.00           O  
ATOM   1184  HG1 THR    73      37.756  24.524  42.312  1.00  0.00           H  
ATOM   1185  C   THR    73      40.052  25.964  39.371  1.00  0.00           C  
ATOM   1186  O   THR    73      40.846  25.054  39.195  1.00  0.00           O  
ATOM   1187  N   ILE    74      40.183  27.236  38.971  1.00  0.00           N  
ATOM   1188  H   ILE    74      39.316  27.749  39.051  1.00  0.00           H  
ATOM   1189  CA  ILE    74      41.327  27.848  38.260  1.00  0.00           C  
ATOM   1190  HA  ILE    74      42.105  27.085  38.234  1.00  0.00           H  
ATOM   1191  CB  ILE    74      40.998  28.315  36.832  1.00  0.00           C  
ATOM   1192  HB  ILE    74      40.050  28.852  36.844  1.00  0.00           H  
ATOM   1193  CG2 ILE    74      42.040  29.160  36.057  1.00  0.00           C  
ATOM   1194 HG21 ILE    74      42.410  29.885  36.781  1.00  0.00           H  
ATOM   1195 HG22 ILE    74      43.005  28.713  35.820  1.00  0.00           H  
ATOM   1196 HG23 ILE    74      41.630  29.681  35.192  1.00  0.00           H  
ATOM   1197  CG1 ILE    74      40.867  27.049  35.840  1.00  0.00           C  
ATOM   1198 HG12 ILE    74      41.872  26.770  35.521  1.00  0.00           H  
ATOM   1199 HG13 ILE    74      40.450  26.199  36.379  1.00  0.00           H  
ATOM   1200  CD1 ILE    74      40.059  27.387  34.577  1.00  0.00           C  
ATOM   1201 HD11 ILE    74      39.731  26.422  34.191  1.00  0.00           H  
ATOM   1202 HD12 ILE    74      39.315  28.160  34.770  1.00  0.00           H  
ATOM   1203 HD13 ILE    74      40.779  27.767  33.852  1.00  0.00           H  
ATOM   1204  C   ILE    74      41.698  29.034  39.126  1.00  0.00           C  
ATOM   1205  O   ILE    74      40.826  29.775  39.518  1.00  0.00           O  
ATOM   1206  N   HIE    75      42.990  29.281  39.387  1.00  0.00           N  
ATOM   1207  H   HIE    75      43.716  28.783  38.893  1.00  0.00           H  
ATOM   1208  CA  HIE    75      43.420  30.492  40.032  1.00  0.00           C  
ATOM   1209  HA  HIE    75      42.531  30.969  40.445  1.00  0.00           H  
ATOM   1210  CB  HIE    75      44.355  30.119  41.239  1.00  0.00           C  
ATOM   1211  HB2 HIE    75      43.816  29.458  41.917  1.00  0.00           H  
ATOM   1212  HB3 HIE    75      45.085  29.389  40.888  1.00  0.00           H  
ATOM   1213  CG  HIE    75      45.021  31.253  42.009  1.00  0.00           C  
ATOM   1214  ND1 HIE    75      44.349  32.340  42.568  1.00  0.00           N  
ATOM   1215  CE1 HIE    75      45.235  33.262  42.905  1.00  0.00           C  
ATOM   1216  HE1 HIE    75      45.016  34.119  43.524  1.00  0.00           H  
ATOM   1217  NE2 HIE    75      46.494  32.789  42.641  1.00  0.00           N  
ATOM   1218  HE2 HIE    75      47.315  33.352  42.808  1.00  0.00           H  
ATOM   1219  CD2 HIE    75      46.348  31.521  42.091  1.00  0.00           C  
ATOM   1220  HD2 HIE    75      47.173  30.901  41.773  1.00  0.00           H  
ATOM   1221  C   HIE    75      44.008  31.545  39.073  1.00  0.00           C  
ATOM   1222  O   HIE    75      44.540  31.109  38.091  1.00  0.00           O  
ATOM   1223  N   LEU    76      44.106  32.837  39.348  1.00  0.00           N  
ATOM   1224  H   LEU    76      43.567  33.207  40.118  1.00  0.00           H  
ATOM   1225  CA  LEU    76      44.972  33.698  38.588  1.00  0.00           C  
ATOM   1226  HA  LEU    76      45.761  33.265  37.973  1.00  0.00           H  
ATOM   1227  CB  LEU    76      44.021  34.500  37.659  1.00  0.00           C  
ATOM   1228  HB2 LEU    76      43.227  34.914  38.280  1.00  0.00           H  
ATOM   1229  HB3 LEU    76      44.509  35.391  37.262  1.00  0.00           H  
ATOM   1230  CG  LEU    76      43.375  33.828  36.417  1.00  0.00           C  
ATOM   1231  HG  LEU    76      44.149  33.131  36.094  1.00  0.00           H  
ATOM   1232  CD1 LEU    76      42.051  33.160  36.812  1.00  0.00           C  
ATOM   1233 HD11 LEU    76      42.293  32.441  37.595  1.00  0.00           H  
ATOM   1234 HD12 LEU    76      41.353  33.971  37.023  1.00  0.00           H  
ATOM   1235 HD13 LEU    76      41.678  32.644  35.927  1.00  0.00           H  
ATOM   1236  CD2 LEU    76      42.907  34.875  35.410  1.00  0.00           C  
ATOM   1237 HD21 LEU    76      43.807  35.353  35.023  1.00  0.00           H  
ATOM   1238 HD22 LEU    76      42.481  34.388  34.533  1.00  0.00           H  
ATOM   1239 HD23 LEU    76      42.191  35.632  35.730  1.00  0.00           H  
ATOM   1240  C   LEU    76      45.684  34.659  39.563  1.00  0.00           C  
ATOM   1241  O   LEU    76      45.075  35.098  40.518  1.00  0.00           O  
ATOM   1242  N   THR    77      46.934  35.133  39.294  1.00  0.00           N  
ATOM   1243  H   THR    77      47.349  34.867  38.413  1.00  0.00           H  
ATOM   1244  CA  THR    77      47.628  36.179  40.055  1.00  0.00           C  
ATOM   1245  HA  THR    77      46.799  36.612  40.615  1.00  0.00           H  
ATOM   1246  CB  THR    77      48.597  35.626  41.115  1.00  0.00           C  
ATOM   1247  HB  THR    77      48.047  35.024  41.838  1.00  0.00           H  
ATOM   1248  CG2 THR    77      49.771  34.891  40.576  1.00  0.00           C  
ATOM   1249 HG21 THR    77      49.369  34.329  39.734  1.00  0.00           H  
ATOM   1250 HG22 THR    77      50.588  35.544  40.268  1.00  0.00           H  
ATOM   1251 HG23 THR    77      50.027  34.066  41.241  1.00  0.00           H  
ATOM   1252  OG1 THR    77      49.005  36.699  41.939  1.00  0.00           O  
ATOM   1253  HG1 THR    77      48.420  36.612  42.696  1.00  0.00           H  
ATOM   1254  C   THR    77      48.423  37.164  39.239  1.00  0.00           C  
ATOM   1255  O   THR    77      48.827  36.748  38.131  1.00  0.00           O  
ATOM   1256  N   LEU    78      48.565  38.431  39.693  1.00  0.00           N  
ATOM   1257  H   LEU    78      48.121  38.698  40.560  1.00  0.00           H  
ATOM   1258  CA  LEU    78      49.125  39.447  38.789  1.00  0.00           C  
ATOM   1259  HA  LEU    78      48.641  39.255  37.832  1.00  0.00           H  
ATOM   1260  CB  LEU    78      48.768  40.838  39.221  1.00  0.00           C  
ATOM   1261  HB2 LEU    78      49.116  40.903  40.252  1.00  0.00           H  
ATOM   1262  HB3 LEU    78      49.394  41.532  38.661  1.00  0.00           H  
ATOM   1263  CG  LEU    78      47.270  41.144  39.175  1.00  0.00           C  
ATOM   1264  HG  LEU    78      46.703  40.332  39.630  1.00  0.00           H  
ATOM   1265  CD1 LEU    78      46.945  42.372  39.995  1.00  0.00           C  
ATOM   1266 HD11 LEU    78      47.661  43.159  39.758  1.00  0.00           H  
ATOM   1267 HD12 LEU    78      45.965  42.771  39.733  1.00  0.00           H  
ATOM   1268 HD13 LEU    78      47.079  42.281  41.073  1.00  0.00           H  
ATOM   1269  CD2 LEU    78      46.728  41.277  37.767  1.00  0.00           C  
ATOM   1270 HD21 LEU    78      45.708  41.630  37.614  1.00  0.00           H  
ATOM   1271 HD22 LEU    78      47.425  41.944  37.260  1.00  0.00           H  
ATOM   1272 HD23 LEU    78      46.715  40.250  37.402  1.00  0.00           H  
ATOM   1273  C   LEU    78      50.712  39.274  38.560  1.00  0.00           C  
ATOM   1274  O   LEU    78      51.411  38.929  39.555  1.00  0.00           O  
ATOM   1275  N   LYS    79      51.199  39.691  37.331  1.00  0.00           N  
ATOM   1276  H   LYS    79      50.531  40.057  36.668  1.00  0.00           H  
ATOM   1277  CA  LYS    79      52.637  39.727  36.977  1.00  0.00           C  
ATOM   1278  HA  LYS    79      53.074  38.839  37.434  1.00  0.00           H  
ATOM   1279  CB  LYS    79      52.949  39.736  35.490  1.00  0.00           C  
ATOM   1280  HB2 LYS    79      54.019  39.626  35.312  1.00  0.00           H  
ATOM   1281  HB3 LYS    79      52.547  38.810  35.080  1.00  0.00           H  
ATOM   1282  CG  LYS    79      52.354  40.845  34.616  1.00  0.00           C  
ATOM   1283  HG2 LYS    79      51.300  40.586  34.519  1.00  0.00           H  
ATOM   1284  HG3 LYS    79      52.370  41.777  35.182  1.00  0.00           H  
ATOM   1285  CD  LYS    79      52.992  40.956  33.235  1.00  0.00           C  
ATOM   1286  HD2 LYS    79      54.043  41.201  33.387  1.00  0.00           H  
ATOM   1287  HD3 LYS    79      52.897  40.024  32.678  1.00  0.00           H  
ATOM   1288  CE  LYS    79      52.260  42.050  32.480  1.00  0.00           C  
ATOM   1289  HE2 LYS    79      51.217  41.954  32.781  1.00  0.00           H  
ATOM   1290  HE3 LYS    79      52.481  42.992  32.983  1.00  0.00           H  
ATOM   1291  NZ  LYS    79      52.573  42.116  31.020  1.00  0.00           N  
ATOM   1292  HZ1 LYS    79      51.823  42.711  30.699  1.00  0.00           H  
ATOM   1293  HZ2 LYS    79      53.460  42.589  30.913  1.00  0.00           H  
ATOM   1294  HZ3 LYS    79      52.482  41.225  30.553  1.00  0.00           H  
ATOM   1295  C   LYS    79      53.470  40.831  37.663  1.00  0.00           C  
ATOM   1296  O   LYS    79      54.524  41.313  37.137  1.00  0.00           O  
ATOM   1297  N   VAL    80      53.059  41.164  38.868  1.00  0.00           N  
ATOM   1298  H   VAL    80      52.282  40.610  39.198  1.00  0.00           H  
ATOM   1299  CA  VAL    80      53.936  42.002  39.734  1.00  0.00           C  
ATOM   1300  HA  VAL    80      54.392  42.729  39.062  1.00  0.00           H  
ATOM   1301  CB  VAL    80      53.143  42.822  40.796  1.00  0.00           C  
ATOM   1302  HB  VAL    80      53.805  43.470  41.370  1.00  0.00           H  
ATOM   1303  CG1 VAL    80      52.001  43.634  40.175  1.00  0.00           C  
ATOM   1304 HG11 VAL    80      51.224  42.923  39.895  1.00  0.00           H  
ATOM   1305 HG12 VAL    80      51.665  44.310  40.962  1.00  0.00           H  
ATOM   1306 HG13 VAL    80      52.391  44.300  39.405  1.00  0.00           H  
ATOM   1307  CG2 VAL    80      52.515  41.883  41.832  1.00  0.00           C  
ATOM   1308 HG21 VAL    80      53.301  41.570  42.519  1.00  0.00           H  
ATOM   1309 HG22 VAL    80      51.795  42.416  42.453  1.00  0.00           H  
ATOM   1310 HG23 VAL    80      51.965  41.014  41.471  1.00  0.00           H  
ATOM   1311  C   VAL    80      55.073  41.175  40.452  1.00  0.00           C  
ATOM   1312  O   VAL    80      54.985  39.984  40.525  1.00  0.00           O  
ATOM   1313  N   VAL    81      56.133  41.861  40.879  1.00  0.00           N  
ATOM   1314  H   VAL    81      56.160  42.857  40.715  1.00  0.00           H  
ATOM   1315  CA  VAL    81      57.254  41.221  41.624  1.00  0.00           C  
ATOM   1316  HA  VAL    81      56.899  40.249  41.965  1.00  0.00           H  
ATOM   1317  CB  VAL    81      58.430  41.127  40.548  1.00  0.00           C  
ATOM   1318  HB  VAL    81      58.586  42.150  40.207  1.00  0.00           H  
ATOM   1319  CG1 VAL    81      59.711  40.765  41.238  1.00  0.00           C  
ATOM   1320 HG11 VAL    81      60.114  41.659  41.712  1.00  0.00           H  
ATOM   1321 HG12 VAL    81      59.484  39.998  41.979  1.00  0.00           H  
ATOM   1322 HG13 VAL    81      60.477  40.387  40.561  1.00  0.00           H  
ATOM   1323  CG2 VAL    81      58.131  40.217  39.376  1.00  0.00           C  
ATOM   1324 HG21 VAL    81      57.280  40.560  38.787  1.00  0.00           H  
ATOM   1325 HG22 VAL    81      58.937  40.233  38.643  1.00  0.00           H  
ATOM   1326 HG23 VAL    81      57.920  39.222  39.769  1.00  0.00           H  
ATOM   1327  C   VAL    81      57.611  42.053  42.877  1.00  0.00           C  
ATOM   1328  O   VAL    81      58.003  41.412  43.848  1.00  0.00           O  
ATOM   1329  N   LYS    82      57.532  43.403  42.949  1.00  0.00           N  
ATOM   1330  H   LYS    82      57.333  43.954  42.127  1.00  0.00           H  
ATOM   1331  CA  LYS    82      57.699  44.200  44.157  1.00  0.00           C  
ATOM   1332  HA  LYS    82      57.211  43.554  44.887  1.00  0.00           H  
ATOM   1333  CB  LYS    82      59.193  44.502  44.455  1.00  0.00           C  
ATOM   1334  HB2 LYS    82      59.255  45.077  45.379  1.00  0.00           H  
ATOM   1335  HB3 LYS    82      59.761  43.601  44.687  1.00  0.00           H  
ATOM   1336  CG  LYS    82      60.011  45.228  43.357  1.00  0.00           C  
ATOM   1337  HG2 LYS    82      60.051  44.585  42.478  1.00  0.00           H  
ATOM   1338  HG3 LYS    82      59.461  46.123  43.067  1.00  0.00           H  
ATOM   1339  CD  LYS    82      61.444  45.600  43.849  1.00  0.00           C  
ATOM   1340  HD2 LYS    82      61.448  46.157  44.786  1.00  0.00           H  
ATOM   1341  HD3 LYS    82      62.087  44.723  43.908  1.00  0.00           H  
ATOM   1342  CE  LYS    82      62.066  46.600  42.851  1.00  0.00           C  
ATOM   1343  HE2 LYS    82      61.878  46.178  41.864  1.00  0.00           H  
ATOM   1344  HE3 LYS    82      61.488  47.524  42.817  1.00  0.00           H  
ATOM   1345  NZ  LYS    82      63.424  47.011  43.078  1.00  0.00           N  
ATOM   1346  HZ1 LYS    82      64.054  46.271  42.802  1.00  0.00           H  
ATOM   1347  HZ2 LYS    82      63.601  47.856  42.554  1.00  0.00           H  
ATOM   1348  HZ3 LYS    82      63.639  47.277  44.028  1.00  0.00           H  
ATOM   1349  C   LYS    82      56.909  45.531  44.088  1.00  0.00           C  
ATOM   1350  O   LYS    82      56.879  46.123  43.052  1.00  0.00           O  
ATOM   1351  N   PRO    83      56.402  46.038  45.226  1.00  0.00           N  
ATOM   1352  CD  PRO    83      56.382  45.288  46.511  1.00  0.00           C  
ATOM   1353  HD2 PRO    83      57.357  44.825  46.662  1.00  0.00           H  
ATOM   1354  HD3 PRO    83      55.635  44.499  46.604  1.00  0.00           H  
ATOM   1355  CG  PRO    83      56.076  46.378  47.573  1.00  0.00           C  
ATOM   1356  HG2 PRO    83      57.096  46.653  47.842  1.00  0.00           H  
ATOM   1357  HG3 PRO    83      55.491  45.964  48.394  1.00  0.00           H  
ATOM   1358  CB  PRO    83      55.351  47.440  46.794  1.00  0.00           C  
ATOM   1359  HB2 PRO    83      55.503  48.414  47.259  1.00  0.00           H  
ATOM   1360  HB3 PRO    83      54.287  47.217  46.716  1.00  0.00           H  
ATOM   1361  CA  PRO    83      55.971  47.373  45.407  1.00  0.00           C  
ATOM   1362  HA  PRO    83      55.167  47.609  44.711  1.00  0.00           H  
ATOM   1363  C   PRO    83      57.115  48.400  45.168  1.00  0.00           C  
ATOM   1364  O   PRO    83      58.222  48.356  45.765  1.00  0.00           O  
ATOM   1365  N   SER    84      56.666  49.432  44.444  1.00  0.00           N  
ATOM   1366  H   SER    84      55.659  49.494  44.381  1.00  0.00           H  
ATOM   1367  CA  SER    84      57.508  50.506  43.847  1.00  0.00           C  
ATOM   1368  HA  SER    84      56.830  51.139  43.274  1.00  0.00           H  
ATOM   1369  CB  SER    84      58.032  51.366  45.017  1.00  0.00           C  
ATOM   1370  HB2 SER    84      58.503  50.681  45.721  1.00  0.00           H  
ATOM   1371  HB3 SER    84      58.654  52.154  44.593  1.00  0.00           H  
ATOM   1372  OG  SER    84      56.980  51.896  45.805  1.00  0.00           O  
ATOM   1373  HG  SER    84      56.221  52.265  45.347  1.00  0.00           H  
ATOM   1374  C   SER    84      58.598  50.053  42.880  1.00  0.00           C  
ATOM   1375  O   SER    84      59.234  49.051  43.154  1.00  0.00           O  
ATOM   1376  N   ASP    85      58.811  50.844  41.834  1.00  0.00           N  
ATOM   1377  H   ASP    85      58.111  51.573  41.823  1.00  0.00           H  
ATOM   1378  CA  ASP    85      59.908  50.841  40.815  1.00  0.00           C  
ATOM   1379  HA  ASP    85      59.541  51.490  40.021  1.00  0.00           H  
ATOM   1380  CB  ASP    85      61.205  51.466  41.318  1.00  0.00           C  
ATOM   1381  HB2 ASP    85      61.886  51.529  40.469  1.00  0.00           H  
ATOM   1382  HB3 ASP    85      60.877  52.483  41.534  1.00  0.00           H  
ATOM   1383  CG  ASP    85      61.775  50.883  42.611  1.00  0.00           C  
ATOM   1384  OD1 ASP    85      62.495  49.895  42.481  1.00  0.00           O  
ATOM   1385  OD2 ASP    85      61.480  51.451  43.679  1.00  0.00           O  
ATOM   1386  C   ASP    85      60.199  49.530  40.043  1.00  0.00           C  
ATOM   1387  O   ASP    85      60.943  49.505  39.074  1.00  0.00           O  
ATOM   1388  N   GLU    86      59.557  48.429  40.441  1.00  0.00           N  
ATOM   1389  H   GLU    86      58.934  48.559  41.225  1.00  0.00           H  
ATOM   1390  CA  GLU    86      59.329  47.236  39.625  1.00  0.00           C  
ATOM   1391  HA  GLU    86      58.737  46.552  40.234  1.00  0.00           H  
ATOM   1392  CB  GLU    86      58.338  47.546  38.429  1.00  0.00           C  
ATOM   1393  HB2 GLU    86      58.796  48.309  37.800  1.00  0.00           H  
ATOM   1394  HB3 GLU    86      58.045  46.633  37.910  1.00  0.00           H  
ATOM   1395  CG  GLU    86      57.010  48.224  38.837  1.00  0.00           C  
ATOM   1396  HG2 GLU    86      56.514  47.550  39.536  1.00  0.00           H  
ATOM   1397  HG3 GLU    86      57.322  49.106  39.398  1.00  0.00           H  
ATOM   1398  CD  GLU    86      56.059  48.381  37.689  1.00  0.00           C  
ATOM   1399  OE1 GLU    86      55.329  49.431  37.654  1.00  0.00           O  
ATOM   1400  OE2 GLU    86      55.767  47.423  36.933  1.00  0.00           O  
ATOM   1401  C   GLU    86      60.657  46.377  39.308  1.00  0.00           C  
ATOM   1402  O   GLU    86      61.822  46.799  39.258  1.00  0.00           O  
ATOM   1403  N   GLU    87      60.484  45.088  38.885  1.00  0.00           N  
ATOM   1404  H   GLU    87      59.531  44.751  38.894  1.00  0.00           H  
ATOM   1405  CA  GLU    87      61.501  44.091  38.506  1.00  0.00           C  
ATOM   1406  HA  GLU    87      62.421  44.674  38.462  1.00  0.00           H  
ATOM   1407  CB  GLU    87      61.546  43.063  39.633  1.00  0.00           C  
ATOM   1408  HB2 GLU    87      60.801  43.373  40.366  1.00  0.00           H  
ATOM   1409  HB3 GLU    87      61.236  42.099  39.229  1.00  0.00           H  
ATOM   1410  CG  GLU    87      62.907  42.809  40.443  1.00  0.00           C  
ATOM   1411  HG2 GLU    87      63.080  43.679  41.077  1.00  0.00           H  
ATOM   1412  HG3 GLU    87      62.758  41.958  41.107  1.00  0.00           H  
ATOM   1413  CD  GLU    87      64.026  42.597  39.441  1.00  0.00           C  
ATOM   1414  OE1 GLU    87      64.658  43.625  39.048  1.00  0.00           O  
ATOM   1415  OE2 GLU    87      64.302  41.424  39.077  1.00  0.00           O  
ATOM   1416  C   GLU    87      61.289  43.608  37.094  1.00  0.00           C  
ATOM   1417  O   GLU    87      61.481  42.443  36.789  1.00  0.00           O  
ATOM   1418  N   LEU    88      60.881  44.525  36.256  1.00  0.00           N  
ATOM   1419  H   LEU    88      60.807  45.441  36.675  1.00  0.00           H  
ATOM   1420  CA  LEU    88      60.159  44.398  35.026  1.00  0.00           C  
ATOM   1421  HA  LEU    88      59.860  45.440  34.916  1.00  0.00           H  
ATOM   1422  CB  LEU    88      61.063  44.117  33.778  1.00  0.00           C  
ATOM   1423  HB2 LEU    88      61.585  43.178  33.965  1.00  0.00           H  
ATOM   1424  HB3 LEU    88      60.514  43.899  32.862  1.00  0.00           H  
ATOM   1425  CG  LEU    88      62.128  45.249  33.610  1.00  0.00           C  
ATOM   1426  HG  LEU    88      62.709  45.410  34.518  1.00  0.00           H  
ATOM   1427  CD1 LEU    88      63.104  44.726  32.565  1.00  0.00           C  
ATOM   1428 HD11 LEU    88      63.972  45.373  32.437  1.00  0.00           H  
ATOM   1429 HD12 LEU    88      63.526  43.765  32.860  1.00  0.00           H  
ATOM   1430 HD13 LEU    88      62.574  44.793  31.615  1.00  0.00           H  
ATOM   1431  CD2 LEU    88      61.646  46.675  33.211  1.00  0.00           C  
ATOM   1432 HD21 LEU    88      61.114  46.700  32.260  1.00  0.00           H  
ATOM   1433 HD22 LEU    88      60.972  47.143  33.928  1.00  0.00           H  
ATOM   1434 HD23 LEU    88      62.465  47.377  33.053  1.00  0.00           H  
ATOM   1435  C   LEU    88      58.817  43.735  35.264  1.00  0.00           C  
ATOM   1436  O   LEU    88      57.935  44.513  35.576  1.00  0.00           O  
ATOM   1437  N   PRO    89      58.553  42.395  35.097  1.00  0.00           N  
ATOM   1438  CD  PRO    89      57.382  41.815  35.629  1.00  0.00           C  
ATOM   1439  HD2 PRO    89      56.529  42.423  35.326  1.00  0.00           H  
ATOM   1440  HD3 PRO    89      57.363  41.817  36.719  1.00  0.00           H  
ATOM   1441  CG  PRO    89      57.241  40.355  35.161  1.00  0.00           C  
ATOM   1442  HG2 PRO    89      56.597  40.198  34.296  1.00  0.00           H  
ATOM   1443  HG3 PRO    89      56.831  39.729  35.953  1.00  0.00           H  
ATOM   1444  CB  PRO    89      58.678  40.033  34.786  1.00  0.00           C  
ATOM   1445  HB2 PRO    89      58.574  39.393  33.910  1.00  0.00           H  
ATOM   1446  HB3 PRO    89      59.219  39.497  35.565  1.00  0.00           H  
ATOM   1447  CA  PRO    89      59.325  41.388  34.387  1.00  0.00           C  
ATOM   1448  HA  PRO    89      60.360  41.315  34.721  1.00  0.00           H  
ATOM   1449  C   PRO    89      59.428  41.530  32.884  1.00  0.00           C  
ATOM   1450  O   PRO    89      58.531  42.135  32.227  1.00  0.00           O  
ATOM   1451  N   LEU    90      60.515  41.006  32.348  1.00  0.00           N  
ATOM   1452  H   LEU    90      61.074  40.451  32.980  1.00  0.00           H  
ATOM   1453  CA  LEU    90      60.717  40.713  30.925  1.00  0.00           C  
ATOM   1454  HA  LEU    90      60.346  41.565  30.354  1.00  0.00           H  
ATOM   1455  CB  LEU    90      62.203  40.499  30.735  1.00  0.00           C  
ATOM   1456  HB2 LEU    90      62.523  39.951  31.621  1.00  0.00           H  
ATOM   1457  HB3 LEU    90      62.344  39.947  29.806  1.00  0.00           H  
ATOM   1458  CG  LEU    90      62.999  41.818  30.757  1.00  0.00           C  
ATOM   1459  HG  LEU    90      62.536  42.401  31.553  1.00  0.00           H  
ATOM   1460  CD1 LEU    90      64.368  41.442  31.260  1.00  0.00           C  
ATOM   1461 HD11 LEU    90      64.826  40.774  30.531  1.00  0.00           H  
ATOM   1462 HD12 LEU    90      64.987  42.333  31.363  1.00  0.00           H  
ATOM   1463 HD13 LEU    90      64.408  40.959  32.236  1.00  0.00           H  
ATOM   1464  CD2 LEU    90      62.884  42.454  29.376  1.00  0.00           C  
ATOM   1465 HD21 LEU    90      63.662  42.152  28.675  1.00  0.00           H  
ATOM   1466 HD22 LEU    90      61.876  42.298  28.994  1.00  0.00           H  
ATOM   1467 HD23 LEU    90      63.041  43.516  29.566  1.00  0.00           H  
ATOM   1468  C   LEU    90      59.944  39.465  30.454  1.00  0.00           C  
ATOM   1469  O   LEU    90      59.948  38.442  31.183  1.00  0.00           O  
ATOM   1470  N   PHE    91      59.457  39.502  29.179  1.00  0.00           N  
ATOM   1471  H   PHE    91      59.683  40.278  28.572  1.00  0.00           H  
ATOM   1472  CA  PHE    91      59.117  38.240  28.485  1.00  0.00           C  
ATOM   1473  HA  PHE    91      59.275  37.380  29.136  1.00  0.00           H  
ATOM   1474  CB  PHE    91      57.574  38.209  28.198  1.00  0.00           C  
ATOM   1475  HB2 PHE    91      57.407  37.326  27.581  1.00  0.00           H  
ATOM   1476  HB3 PHE    91      57.014  38.029  29.115  1.00  0.00           H  
ATOM   1477  CG  PHE    91      57.007  39.382  27.457  1.00  0.00           C  
ATOM   1478  CD1 PHE    91      56.392  40.422  28.144  1.00  0.00           C  
ATOM   1479  HD1 PHE    91      56.594  40.483  29.203  1.00  0.00           H  
ATOM   1480  CE1 PHE    91      55.934  41.578  27.503  1.00  0.00           C  
ATOM   1481  HE1 PHE    91      55.505  42.311  28.170  1.00  0.00           H  
ATOM   1482  CZ  PHE    91      56.007  41.718  26.116  1.00  0.00           C  
ATOM   1483  HZ  PHE    91      55.633  42.572  25.570  1.00  0.00           H  
ATOM   1484  CE2 PHE    91      56.578  40.609  25.444  1.00  0.00           C  
ATOM   1485  HE2 PHE    91      56.793  40.635  24.386  1.00  0.00           H  
ATOM   1486  CD2 PHE    91      56.985  39.453  26.061  1.00  0.00           C  
ATOM   1487  HD2 PHE    91      57.175  38.544  25.510  1.00  0.00           H  
ATOM   1488  C   PHE    91      59.943  38.055  27.302  1.00  0.00           C  
ATOM   1489  O   PHE    91      60.454  39.077  26.758  1.00  0.00           O  
ATOM   1490  N   LEU    92      60.116  36.795  26.843  1.00  0.00           N  
ATOM   1491  H   LEU    92      59.764  36.025  27.394  1.00  0.00           H  
ATOM   1492  CA  LEU    92      60.872  36.518  25.625  1.00  0.00           C  
ATOM   1493  HA  LEU    92      60.767  37.360  24.940  1.00  0.00           H  
ATOM   1494  CB  LEU    92      62.286  36.204  26.158  1.00  0.00           C  
ATOM   1495  HB2 LEU    92      62.158  35.643  27.084  1.00  0.00           H  
ATOM   1496  HB3 LEU    92      62.888  35.563  25.513  1.00  0.00           H  
ATOM   1497  CG  LEU    92      63.121  37.518  26.429  1.00  0.00           C  
ATOM   1498  HG  LEU    92      62.613  38.418  26.082  1.00  0.00           H  
ATOM   1499  CD1 LEU    92      63.391  37.739  27.943  1.00  0.00           C  
ATOM   1500 HD11 LEU    92      62.465  37.557  28.488  1.00  0.00           H  
ATOM   1501 HD12 LEU    92      64.074  37.010  28.379  1.00  0.00           H  
ATOM   1502 HD13 LEU    92      63.712  38.777  28.023  1.00  0.00           H  
ATOM   1503  CD2 LEU    92      64.454  37.482  25.708  1.00  0.00           C  
ATOM   1504 HD21 LEU    92      64.257  37.203  24.672  1.00  0.00           H  
ATOM   1505 HD22 LEU    92      64.949  38.451  25.773  1.00  0.00           H  
ATOM   1506 HD23 LEU    92      65.149  36.835  26.243  1.00  0.00           H  
ATOM   1507  C   LEU    92      60.277  35.233  24.913  1.00  0.00           C  
ATOM   1508  O   LEU    92      59.852  34.257  25.518  1.00  0.00           O  
ATOM   1509  N   VAL    93      60.341  35.308  23.564  1.00  0.00           N  
ATOM   1510  H   VAL    93      60.774  36.139  23.188  1.00  0.00           H  
ATOM   1511  CA  VAL    93      59.919  34.187  22.666  1.00  0.00           C  
ATOM   1512  HA  VAL    93      59.072  33.707  23.157  1.00  0.00           H  
ATOM   1513  CB  VAL    93      59.297  34.824  21.398  1.00  0.00           C  
ATOM   1514  HB  VAL    93      58.487  35.480  21.717  1.00  0.00           H  
ATOM   1515  CG1 VAL    93      60.355  35.657  20.612  1.00  0.00           C  
ATOM   1516 HG11 VAL    93      59.938  36.232  19.786  1.00  0.00           H  
ATOM   1517 HG12 VAL    93      60.708  36.512  21.188  1.00  0.00           H  
ATOM   1518 HG13 VAL    93      61.182  35.040  20.260  1.00  0.00           H  
ATOM   1519  CG2 VAL    93      58.595  33.734  20.533  1.00  0.00           C  
ATOM   1520 HG21 VAL    93      57.523  33.607  20.683  1.00  0.00           H  
ATOM   1521 HG22 VAL    93      58.577  34.282  19.591  1.00  0.00           H  
ATOM   1522 HG23 VAL    93      59.226  32.846  20.502  1.00  0.00           H  
ATOM   1523  C   VAL    93      61.017  33.225  22.463  1.00  0.00           C  
ATOM   1524  O   VAL    93      62.127  33.640  22.271  1.00  0.00           O  
ATOM   1525  N   GLU    94      60.752  31.925  22.525  1.00  0.00           N  
ATOM   1526  H   GLU    94      59.761  31.752  22.616  1.00  0.00           H  
ATOM   1527  CA  GLU    94      61.653  30.855  22.732  1.00  0.00           C  
ATOM   1528  HA  GLU    94      62.659  31.253  22.868  1.00  0.00           H  
ATOM   1529  CB  GLU    94      61.323  30.203  24.096  1.00  0.00           C  
ATOM   1530  HB2 GLU    94      61.337  30.967  24.873  1.00  0.00           H  
ATOM   1531  HB3 GLU    94      60.288  29.877  24.200  1.00  0.00           H  
ATOM   1532  CG  GLU    94      62.225  29.013  24.393  1.00  0.00           C  
ATOM   1533  HG2 GLU    94      63.128  29.050  23.784  1.00  0.00           H  
ATOM   1534  HG3 GLU    94      62.627  29.169  25.394  1.00  0.00           H  
ATOM   1535  CD  GLU    94      61.610  27.660  24.264  1.00  0.00           C  
ATOM   1536  OE1 GLU    94      61.744  27.112  23.125  1.00  0.00           O  
ATOM   1537  OE2 GLU    94      61.087  27.044  25.264  1.00  0.00           O  
ATOM   1538  C   GLU    94      61.684  29.876  21.531  1.00  0.00           C  
ATOM   1539  O   GLU    94      60.571  29.683  20.973  1.00  0.00           O  
ATOM   1540  N   SER    95      62.810  29.476  20.948  1.00  0.00           N  
ATOM   1541  H   SER    95      63.710  29.749  21.316  1.00  0.00           H  
ATOM   1542  CA  SER    95      62.883  28.644  19.733  1.00  0.00           C  
ATOM   1543  HA  SER    95      62.095  27.903  19.864  1.00  0.00           H  
ATOM   1544  CB  SER    95      62.728  29.456  18.432  1.00  0.00           C  
ATOM   1545  HB2 SER    95      63.394  30.318  18.403  1.00  0.00           H  
ATOM   1546  HB3 SER    95      63.114  28.776  17.673  1.00  0.00           H  
ATOM   1547  OG  SER    95      61.395  29.920  18.322  1.00  0.00           O  
ATOM   1548  HG  SER    95      61.099  29.951  19.235  1.00  0.00           H  
ATOM   1549  C   SER    95      64.159  27.856  19.743  1.00  0.00           C  
ATOM   1550  O   SER    95      65.132  28.134  20.466  1.00  0.00           O  
ATOM   1551  N   GLY    96      64.138  26.690  19.037  1.00  0.00           N  
ATOM   1552  H   GLY    96      63.289  26.409  18.567  1.00  0.00           H  
ATOM   1553  CA  GLY    96      65.298  25.849  18.907  1.00  0.00           C  
ATOM   1554  HA2 GLY    96      66.255  26.360  19.006  1.00  0.00           H  
ATOM   1555  HA3 GLY    96      65.299  25.139  19.734  1.00  0.00           H  
ATOM   1556  C   GLY    96      65.220  25.331  17.497  1.00  0.00           C  
ATOM   1557  O   GLY    96      64.678  26.019  16.601  1.00  0.00           O  
ATOM   1558  N   ASP    97      65.509  24.100  17.281  1.00  0.00           N  
ATOM   1559  H   ASP    97      65.847  23.611  18.098  1.00  0.00           H  
ATOM   1560  CA  ASP    97      65.585  23.413  15.973  1.00  0.00           C  
ATOM   1561  HA  ASP    97      66.222  23.892  15.229  1.00  0.00           H  
ATOM   1562  CB  ASP    97      66.182  21.967  16.118  1.00  0.00           C  
ATOM   1563  HB2 ASP    97      66.103  21.535  15.121  1.00  0.00           H  
ATOM   1564  HB3 ASP    97      67.250  22.120  16.270  1.00  0.00           H  
ATOM   1565  CG  ASP    97      65.667  21.006  17.186  1.00  0.00           C  
ATOM   1566  OD1 ASP    97      65.934  19.785  17.019  1.00  0.00           O  
ATOM   1567  OD2 ASP    97      65.186  21.424  18.263  1.00  0.00           O  
ATOM   1568  C   ASP    97      64.216  23.388  15.239  1.00  0.00           C  
ATOM   1569  O   ASP    97      64.116  23.634  14.068  1.00  0.00           O  
ATOM   1570  N   GLU    98      63.198  23.006  16.075  1.00  0.00           N  
ATOM   1571  H   GLU    98      63.381  22.679  17.013  1.00  0.00           H  
ATOM   1572  CA  GLU    98      61.823  22.893  15.499  1.00  0.00           C  
ATOM   1573  HA  GLU    98      61.788  22.243  14.625  1.00  0.00           H  
ATOM   1574  CB  GLU    98      61.014  22.083  16.495  1.00  0.00           C  
ATOM   1575  HB2 GLU    98      60.999  22.638  17.433  1.00  0.00           H  
ATOM   1576  HB3 GLU    98      59.949  22.063  16.264  1.00  0.00           H  
ATOM   1577  CG  GLU    98      61.383  20.603  16.672  1.00  0.00           C  
ATOM   1578  HG2 GLU    98      62.437  20.599  16.949  1.00  0.00           H  
ATOM   1579  HG3 GLU    98      60.871  20.150  17.520  1.00  0.00           H  
ATOM   1580  CD  GLU    98      61.095  19.664  15.496  1.00  0.00           C  
ATOM   1581  OE1 GLU    98      61.734  18.588  15.516  1.00  0.00           O  
ATOM   1582  OE2 GLU    98      60.159  19.961  14.695  1.00  0.00           O  
ATOM   1583  C   GLU    98      61.129  24.182  15.283  1.00  0.00           C  
ATOM   1584  O   GLU    98      60.024  24.204  14.691  1.00  0.00           O  
ATOM   1585  N   ALA    99      61.767  25.319  15.750  1.00  0.00           N  
ATOM   1586  H   ALA    99      62.688  25.112  16.111  1.00  0.00           H  
ATOM   1587  CA  ALA    99      61.349  26.701  15.796  1.00  0.00           C  
ATOM   1588  HA  ALA    99      62.007  27.297  16.428  1.00  0.00           H  
ATOM   1589  CB  ALA    99      61.648  27.323  14.458  1.00  0.00           C  
ATOM   1590  HB1 ALA    99      61.080  26.796  13.692  1.00  0.00           H  
ATOM   1591  HB2 ALA    99      61.259  28.340  14.408  1.00  0.00           H  
ATOM   1592  HB3 ALA    99      62.691  27.164  14.185  1.00  0.00           H  
ATOM   1593  C   ALA    99      59.832  26.897  16.225  1.00  0.00           C  
ATOM   1594  O   ALA    99      59.222  27.898  15.858  1.00  0.00           O  
ATOM   1595  N   LYS   100      59.304  26.047  17.052  1.00  0.00           N  
ATOM   1596  H   LYS   100      59.978  25.370  17.380  1.00  0.00           H  
ATOM   1597  CA  LYS   100      58.035  26.124  17.743  1.00  0.00           C  
ATOM   1598  HA  LYS   100      57.168  26.252  17.094  1.00  0.00           H  
ATOM   1599  CB  LYS   100      57.722  24.830  18.529  1.00  0.00           C  
ATOM   1600  HB2 LYS   100      58.661  24.529  18.993  1.00  0.00           H  
ATOM   1601  HB3 LYS   100      56.953  24.965  19.290  1.00  0.00           H  
ATOM   1602  CG  LYS   100      57.325  23.860  17.419  1.00  0.00           C  
ATOM   1603  HG2 LYS   100      56.362  24.200  17.038  1.00  0.00           H  
ATOM   1604  HG3 LYS   100      58.125  23.792  16.683  1.00  0.00           H  
ATOM   1605  CD  LYS   100      56.974  22.509  17.953  1.00  0.00           C  
ATOM   1606  HD2 LYS   100      57.875  22.048  18.359  1.00  0.00           H  
ATOM   1607  HD3 LYS   100      56.247  22.641  18.754  1.00  0.00           H  
ATOM   1608  CE  LYS   100      56.379  21.659  16.835  1.00  0.00           C  
ATOM   1609  HE2 LYS   100      55.382  22.001  16.558  1.00  0.00           H  
ATOM   1610  HE3 LYS   100      57.053  21.763  15.985  1.00  0.00           H  
ATOM   1611  NZ  LYS   100      56.202  20.205  17.141  1.00  0.00           N  
ATOM   1612  HZ1 LYS   100      57.072  19.726  17.324  1.00  0.00           H  
ATOM   1613  HZ2 LYS   100      55.567  20.055  17.912  1.00  0.00           H  
ATOM   1614  HZ3 LYS   100      55.815  19.680  16.370  1.00  0.00           H  
ATOM   1615  C   LYS   100      58.095  27.232  18.785  1.00  0.00           C  
ATOM   1616  O   LYS   100      58.865  27.173  19.753  1.00  0.00           O  
ATOM   1617  N   ARG   101      57.336  28.311  18.521  1.00  0.00           N  
ATOM   1618  H   ARG   101      56.528  28.184  17.929  1.00  0.00           H  
ATOM   1619  CA  ARG   101      57.459  29.628  19.214  1.00  0.00           C  
ATOM   1620  HA  ARG   101      58.479  29.963  19.406  1.00  0.00           H  
ATOM   1621  CB  ARG   101      56.585  30.657  18.436  1.00  0.00           C  
ATOM   1622  HB2 ARG   101      55.553  30.309  18.406  1.00  0.00           H  
ATOM   1623  HB3 ARG   101      56.505  31.656  18.865  1.00  0.00           H  
ATOM   1624  CG  ARG   101      57.062  30.896  17.003  1.00  0.00           C  
ATOM   1625  HG2 ARG   101      56.785  30.032  16.398  1.00  0.00           H  
ATOM   1626  HG3 ARG   101      56.554  31.787  16.635  1.00  0.00           H  
ATOM   1627  CD  ARG   101      58.633  31.043  16.883  1.00  0.00           C  
ATOM   1628  HD2 ARG   101      58.977  31.778  17.610  1.00  0.00           H  
ATOM   1629  HD3 ARG   101      59.157  30.128  17.155  1.00  0.00           H  
ATOM   1630  NE  ARG   101      58.971  31.422  15.528  1.00  0.00           N  
ATOM   1631  HE  ARG   101      58.284  31.752  14.866  1.00  0.00           H  
ATOM   1632  CZ  ARG   101      60.155  31.312  15.073  1.00  0.00           C  
ATOM   1633  NH1 ARG   101      61.179  31.067  15.746  1.00  0.00           N  
ATOM   1634 HH11 ARG   101      61.113  30.824  16.724  1.00  0.00           H  
ATOM   1635 HH12 ARG   101      62.055  30.839  15.297  1.00  0.00           H  
ATOM   1636  NH2 ARG   101      60.346  31.585  13.788  1.00  0.00           N  
ATOM   1637 HH21 ARG   101      59.624  32.015  13.228  1.00  0.00           H  
ATOM   1638 HH22 ARG   101      61.327  31.696  13.577  1.00  0.00           H  
ATOM   1639  C   ARG   101      56.862  29.461  20.645  1.00  0.00           C  
ATOM   1640  O   ARG   101      55.656  29.465  20.931  1.00  0.00           O  
ATOM   1641  N   HIE   102      57.683  29.134  21.648  1.00  0.00           N  
ATOM   1642  H   HIE   102      58.675  29.075  21.465  1.00  0.00           H  
ATOM   1643  CA  HIE   102      57.279  29.154  23.078  1.00  0.00           C  
ATOM   1644  HA  HIE   102      56.241  28.892  23.286  1.00  0.00           H  
ATOM   1645  CB  HIE   102      58.040  27.946  23.760  1.00  0.00           C  
ATOM   1646  HB2 HIE   102      59.050  27.836  23.365  1.00  0.00           H  
ATOM   1647  HB3 HIE   102      58.174  28.177  24.817  1.00  0.00           H  
ATOM   1648  CG  HIE   102      57.368  26.657  23.701  1.00  0.00           C  
ATOM   1649  ND1 HIE   102      56.813  26.031  24.881  1.00  0.00           N  
ATOM   1650  CE1 HIE   102      56.549  24.737  24.534  1.00  0.00           C  
ATOM   1651  HE1 HIE   102      55.945  24.122  25.184  1.00  0.00           H  
ATOM   1652  NE2 HIE   102      56.913  24.577  23.209  1.00  0.00           N  
ATOM   1653  HE2 HIE   102      56.701  23.763  22.650  1.00  0.00           H  
ATOM   1654  CD2 HIE   102      57.445  25.756  22.677  1.00  0.00           C  
ATOM   1655  HD2 HIE   102      57.806  25.862  21.665  1.00  0.00           H  
ATOM   1656  C   HIE   102      57.368  30.566  23.710  1.00  0.00           C  
ATOM   1657  O   HIE   102      57.906  31.525  23.119  1.00  0.00           O  
ATOM   1658  N   LEU   103      56.981  30.728  24.975  1.00  0.00           N  
ATOM   1659  H   LEU   103      56.670  29.913  25.484  1.00  0.00           H  
ATOM   1660  CA  LEU   103      57.006  31.996  25.747  1.00  0.00           C  
ATOM   1661  HA  LEU   103      57.744  32.698  25.359  1.00  0.00           H  
ATOM   1662  CB  LEU   103      55.499  32.541  25.668  1.00  0.00           C  
ATOM   1663  HB2 LEU   103      55.167  32.454  24.633  1.00  0.00           H  
ATOM   1664  HB3 LEU   103      54.900  31.845  26.255  1.00  0.00           H  
ATOM   1665  CG  LEU   103      55.072  33.953  26.136  1.00  0.00           C  
ATOM   1666  HG  LEU   103      54.021  34.042  25.863  1.00  0.00           H  
ATOM   1667  CD1 LEU   103      55.160  34.206  27.657  1.00  0.00           C  
ATOM   1668 HD11 LEU   103      56.163  33.908  27.965  1.00  0.00           H  
ATOM   1669 HD12 LEU   103      54.989  35.261  27.872  1.00  0.00           H  
ATOM   1670 HD13 LEU   103      54.423  33.510  28.057  1.00  0.00           H  
ATOM   1671  CD2 LEU   103      55.980  35.061  25.515  1.00  0.00           C  
ATOM   1672 HD21 LEU   103      56.248  34.818  24.486  1.00  0.00           H  
ATOM   1673 HD22 LEU   103      55.546  36.061  25.543  1.00  0.00           H  
ATOM   1674 HD23 LEU   103      56.922  35.207  26.043  1.00  0.00           H  
ATOM   1675  C   LEU   103      57.516  31.778  27.137  1.00  0.00           C  
ATOM   1676  O   LEU   103      56.740  31.352  27.998  1.00  0.00           O  
ATOM   1677  N   LEU   104      58.662  32.369  27.442  1.00  0.00           N  
ATOM   1678  H   LEU   104      59.039  32.925  26.688  1.00  0.00           H  
ATOM   1679  CA  LEU   104      59.357  32.394  28.740  1.00  0.00           C  
ATOM   1680  HA  LEU   104      58.810  31.691  29.369  1.00  0.00           H  
ATOM   1681  CB  LEU   104      60.855  32.083  28.487  1.00  0.00           C  
ATOM   1682  HB2 LEU   104      61.143  32.172  27.439  1.00  0.00           H  
ATOM   1683  HB3 LEU   104      61.473  32.803  29.023  1.00  0.00           H  
ATOM   1684  CG  LEU   104      61.234  30.685  29.056  1.00  0.00           C  
ATOM   1685  HG  LEU   104      60.749  30.410  29.993  1.00  0.00           H  
ATOM   1686  CD1 LEU   104      60.789  29.627  28.038  1.00  0.00           C  
ATOM   1687 HD11 LEU   104      61.606  29.526  27.324  1.00  0.00           H  
ATOM   1688 HD12 LEU   104      60.727  28.687  28.588  1.00  0.00           H  
ATOM   1689 HD13 LEU   104      59.812  29.781  27.580  1.00  0.00           H  
ATOM   1690  CD2 LEU   104      62.766  30.559  29.249  1.00  0.00           C  
ATOM   1691 HD21 LEU   104      63.027  29.545  29.552  1.00  0.00           H  
ATOM   1692 HD22 LEU   104      63.259  30.794  28.305  1.00  0.00           H  
ATOM   1693 HD23 LEU   104      63.180  31.196  30.031  1.00  0.00           H  
ATOM   1694  C   LEU   104      59.197  33.784  29.310  1.00  0.00           C  
ATOM   1695  O   LEU   104      59.264  34.764  28.580  1.00  0.00           O  
ATOM   1696  N   GLN   105      59.129  33.984  30.654  1.00  0.00           N  
ATOM   1697  H   GLN   105      59.065  33.197  31.284  1.00  0.00           H  
ATOM   1698  CA  GLN   105      59.123  35.260  31.381  1.00  0.00           C  
ATOM   1699  HA  GLN   105      59.637  35.924  30.686  1.00  0.00           H  
ATOM   1700  CB  GLN   105      57.663  35.717  31.642  1.00  0.00           C  
ATOM   1701  HB2 GLN   105      57.611  36.297  32.564  1.00  0.00           H  
ATOM   1702  HB3 GLN   105      57.330  36.342  30.814  1.00  0.00           H  
ATOM   1703  CG  GLN   105      56.630  34.590  31.871  1.00  0.00           C  
ATOM   1704  HG2 GLN   105      56.599  33.913  31.017  1.00  0.00           H  
ATOM   1705  HG3 GLN   105      56.763  34.066  32.817  1.00  0.00           H  
ATOM   1706  CD  GLN   105      55.187  35.046  31.843  1.00  0.00           C  
ATOM   1707  OE1 GLN   105      54.837  36.193  32.102  1.00  0.00           O  
ATOM   1708  NE2 GLN   105      54.388  34.073  31.522  1.00  0.00           N  
ATOM   1709 HE21 GLN   105      53.389  34.215  31.557  1.00  0.00           H  
ATOM   1710 HE22 GLN   105      54.874  33.206  31.343  1.00  0.00           H  
ATOM   1711  C   GLN   105      59.881  35.265  32.680  1.00  0.00           C  
ATOM   1712  O   GLN   105      59.779  34.290  33.437  1.00  0.00           O  
ATOM   1713  N   VAL   106      60.581  36.353  33.004  1.00  0.00           N  
ATOM   1714  H   VAL   106      60.549  37.159  32.397  1.00  0.00           H  
ATOM   1715  CA  VAL   106      61.491  36.518  34.188  1.00  0.00           C  
ATOM   1716  HA  VAL   106      61.203  35.891  35.032  1.00  0.00           H  
ATOM   1717  CB  VAL   106      62.909  36.119  33.795  1.00  0.00           C  
ATOM   1718  HB  VAL   106      63.503  36.621  34.559  1.00  0.00           H  
ATOM   1719  CG1 VAL   106      63.193  34.645  34.100  1.00  0.00           C  
ATOM   1720 HG11 VAL   106      62.592  34.002  33.456  1.00  0.00           H  
ATOM   1721 HG12 VAL   106      64.258  34.553  33.884  1.00  0.00           H  
ATOM   1722 HG13 VAL   106      63.068  34.446  35.164  1.00  0.00           H  
ATOM   1723  CG2 VAL   106      63.442  36.444  32.426  1.00  0.00           C  
ATOM   1724 HG21 VAL   106      64.521  36.323  32.336  1.00  0.00           H  
ATOM   1725 HG22 VAL   106      62.926  35.911  31.628  1.00  0.00           H  
ATOM   1726 HG23 VAL   106      63.189  37.480  32.203  1.00  0.00           H  
ATOM   1727  C   VAL   106      61.523  37.945  34.771  1.00  0.00           C  
ATOM   1728  O   VAL   106      61.598  38.946  34.115  1.00  0.00           O  
ATOM   1729  N   ARG   107      61.781  38.076  36.053  1.00  0.00           N  
ATOM   1730  H   ARG   107      61.775  37.348  36.754  1.00  0.00           H  
ATOM   1731  CA  ARG   107      62.256  39.284  36.680  1.00  0.00           C  
ATOM   1732  HA  ARG   107      61.693  40.202  36.510  1.00  0.00           H  
ATOM   1733  CB  ARG   107      62.210  39.142  38.256  1.00  0.00           C  
ATOM   1734  HB2 ARG   107      62.250  40.092  38.788  1.00  0.00           H  
ATOM   1735  HB3 ARG   107      61.281  38.636  38.517  1.00  0.00           H  
ATOM   1736  CG  ARG   107      63.340  38.330  38.834  1.00  0.00           C  
ATOM   1737  HG2 ARG   107      63.216  37.320  38.444  1.00  0.00           H  
ATOM   1738  HG3 ARG   107      64.304  38.688  38.475  1.00  0.00           H  
ATOM   1739  CD  ARG   107      63.378  38.224  40.367  1.00  0.00           C  
ATOM   1740  HD2 ARG   107      63.410  39.216  40.818  1.00  0.00           H  
ATOM   1741  HD3 ARG   107      62.581  37.639  40.827  1.00  0.00           H  
ATOM   1742  NE  ARG   107      64.644  37.604  40.802  1.00  0.00           N  
ATOM   1743  HE  ARG   107      65.297  38.216  41.269  1.00  0.00           H  
ATOM   1744  CZ  ARG   107      64.927  36.361  40.720  1.00  0.00           C  
ATOM   1745  NH1 ARG   107      64.015  35.396  40.704  1.00  0.00           N  
ATOM   1746 HH11 ARG   107      63.081  35.730  40.896  1.00  0.00           H  
ATOM   1747 HH12 ARG   107      64.285  34.454  40.462  1.00  0.00           H  
ATOM   1748  NH2 ARG   107      66.158  36.009  40.693  1.00  0.00           N  
ATOM   1749 HH21 ARG   107      66.851  36.735  40.807  1.00  0.00           H  
ATOM   1750 HH22 ARG   107      66.423  35.082  40.394  1.00  0.00           H  
ATOM   1751  C   ARG   107      63.640  39.562  36.172  1.00  0.00           C  
ATOM   1752  O   ARG   107      64.354  38.645  35.836  1.00  0.00           O  
ATOM   1753  N   ARG   108      64.033  40.795  36.081  1.00  0.00           N  
ATOM   1754  H   ARG   108      63.319  41.448  36.369  1.00  0.00           H  
ATOM   1755  CA  ARG   108      65.250  41.357  35.468  1.00  0.00           C  
ATOM   1756  HA  ARG   108      65.311  41.138  34.402  1.00  0.00           H  
ATOM   1757  CB  ARG   108      65.041  42.892  35.480  1.00  0.00           C  
ATOM   1758  HB2 ARG   108      64.096  43.127  34.990  1.00  0.00           H  
ATOM   1759  HB3 ARG   108      64.910  43.243  36.503  1.00  0.00           H  
ATOM   1760  CG  ARG   108      66.214  43.512  34.741  1.00  0.00           C  
ATOM   1761  HG2 ARG   108      67.051  43.105  35.308  1.00  0.00           H  
ATOM   1762  HG3 ARG   108      66.366  43.160  33.721  1.00  0.00           H  
ATOM   1763  CD  ARG   108      66.138  45.082  34.844  1.00  0.00           C  
ATOM   1764  HD2 ARG   108      66.929  45.573  34.277  1.00  0.00           H  
ATOM   1765  HD3 ARG   108      65.245  45.344  34.277  1.00  0.00           H  
ATOM   1766  NE  ARG   108      66.059  45.613  36.227  1.00  0.00           N  
ATOM   1767  HE  ARG   108      66.407  45.029  36.974  1.00  0.00           H  
ATOM   1768  CZ  ARG   108      65.140  46.448  36.570  1.00  0.00           C  
ATOM   1769  NH1 ARG   108      64.576  47.273  35.773  1.00  0.00           N  
ATOM   1770 HH11 ARG   108      65.087  47.492  34.930  1.00  0.00           H  
ATOM   1771 HH12 ARG   108      63.894  47.899  36.176  1.00  0.00           H  
ATOM   1772  NH2 ARG   108      64.655  46.290  37.777  1.00  0.00           N  
ATOM   1773 HH21 ARG   108      64.959  45.648  38.496  1.00  0.00           H  
ATOM   1774 HH22 ARG   108      63.913  46.943  37.985  1.00  0.00           H  
ATOM   1775  C   ARG   108      66.509  40.869  36.194  1.00  0.00           C  
ATOM   1776  O   ARG   108      67.511  40.546  35.550  1.00  0.00           O  
ATOM   1777  N   SER   109      66.436  40.700  37.499  1.00  0.00           N  
ATOM   1778  H   SER   109      65.649  41.138  37.955  1.00  0.00           H  
ATOM   1779  CA  SER   109      67.585  40.209  38.296  1.00  0.00           C  
ATOM   1780  HA  SER   109      68.410  40.797  37.894  1.00  0.00           H  
ATOM   1781  CB  SER   109      67.501  40.681  39.773  1.00  0.00           C  
ATOM   1782  HB2 SER   109      68.321  40.171  40.279  1.00  0.00           H  
ATOM   1783  HB3 SER   109      67.702  41.752  39.758  1.00  0.00           H  
ATOM   1784  OG  SER   109      66.306  40.435  40.477  1.00  0.00           O  
ATOM   1785  HG  SER   109      65.614  40.685  39.859  1.00  0.00           H  
ATOM   1786  C   SER   109      67.780  38.681  38.279  1.00  0.00           C  
ATOM   1787  O   SER   109      68.407  38.075  39.117  1.00  0.00           O  
ATOM   1788  N   SER   110      67.359  38.061  37.199  1.00  0.00           N  
ATOM   1789  H   SER   110      66.894  38.628  36.504  1.00  0.00           H  
ATOM   1790  CA  SER   110      67.582  36.643  37.018  1.00  0.00           C  
ATOM   1791  HA  SER   110      67.578  36.038  37.924  1.00  0.00           H  
ATOM   1792  CB  SER   110      66.512  36.091  36.056  1.00  0.00           C  
ATOM   1793  HB2 SER   110      66.512  36.707  35.157  1.00  0.00           H  
ATOM   1794  HB3 SER   110      66.815  35.088  35.757  1.00  0.00           H  
ATOM   1795  OG  SER   110      65.230  36.074  36.686  1.00  0.00           O  
ATOM   1796  HG  SER   110      64.834  36.933  36.523  1.00  0.00           H  
ATOM   1797  C   SER   110      68.922  36.504  36.225  1.00  0.00           C  
ATOM   1798  O   SER   110      69.294  37.321  35.384  1.00  0.00           O  
ATOM   1799  N   SER   111      69.632  35.418  36.462  1.00  0.00           N  
ATOM   1800  H   SER   111      69.385  34.835  37.249  1.00  0.00           H  
ATOM   1801  CA  SER   111      70.852  35.049  35.749  1.00  0.00           C  
ATOM   1802  HA  SER   111      71.220  35.876  35.141  1.00  0.00           H  
ATOM   1803  CB  SER   111      71.916  34.532  36.737  1.00  0.00           C  
ATOM   1804  HB2 SER   111      72.809  34.155  36.239  1.00  0.00           H  
ATOM   1805  HB3 SER   111      72.158  35.281  37.492  1.00  0.00           H  
ATOM   1806  OG  SER   111      71.279  33.392  37.266  1.00  0.00           O  
ATOM   1807  HG  SER   111      71.712  33.019  38.037  1.00  0.00           H  
ATOM   1808  C   SER   111      70.543  34.080  34.614  1.00  0.00           C  
ATOM   1809  O   SER   111      69.510  33.353  34.629  1.00  0.00           O  
ATOM   1810  N   VAL   112      71.407  34.008  33.638  1.00  0.00           N  
ATOM   1811  H   VAL   112      71.957  34.851  33.550  1.00  0.00           H  
ATOM   1812  CA  VAL   112      71.493  33.010  32.592  1.00  0.00           C  
ATOM   1813  HA  VAL   112      70.546  33.070  32.055  1.00  0.00           H  
ATOM   1814  CB  VAL   112      72.694  33.249  31.676  1.00  0.00           C  
ATOM   1815  HB  VAL   112      73.517  33.265  32.391  1.00  0.00           H  
ATOM   1816  CG1 VAL   112      72.734  32.106  30.717  1.00  0.00           C  
ATOM   1817 HG11 VAL   112      73.632  32.130  30.100  1.00  0.00           H  
ATOM   1818 HG12 VAL   112      72.940  31.167  31.229  1.00  0.00           H  
ATOM   1819 HG13 VAL   112      71.832  31.908  30.137  1.00  0.00           H  
ATOM   1820  CG2 VAL   112      72.543  34.514  30.885  1.00  0.00           C  
ATOM   1821 HG21 VAL   112      72.003  34.346  29.953  1.00  0.00           H  
ATOM   1822 HG22 VAL   112      72.100  35.302  31.493  1.00  0.00           H  
ATOM   1823 HG23 VAL   112      73.518  34.856  30.536  1.00  0.00           H  
ATOM   1824  C   VAL   112      71.423  31.574  33.218  1.00  0.00           C  
ATOM   1825  O   VAL   112      70.644  30.795  32.713  1.00  0.00           O  
ATOM   1826  N   ALA   113      72.266  31.278  34.251  1.00  0.00           N  
ATOM   1827  H   ALA   113      72.821  31.975  34.726  1.00  0.00           H  
ATOM   1828  CA  ALA   113      72.134  29.958  34.963  1.00  0.00           C  
ATOM   1829  HA  ALA   113      72.347  29.203  34.207  1.00  0.00           H  
ATOM   1830  CB  ALA   113      73.225  29.846  36.054  1.00  0.00           C  
ATOM   1831  HB1 ALA   113      73.033  28.949  36.643  1.00  0.00           H  
ATOM   1832  HB2 ALA   113      74.221  29.804  35.612  1.00  0.00           H  
ATOM   1833  HB3 ALA   113      73.143  30.694  36.735  1.00  0.00           H  
ATOM   1834  C   ALA   113      70.702  29.715  35.468  1.00  0.00           C  
ATOM   1835  O   ALA   113      70.269  28.606  35.586  1.00  0.00           O  
ATOM   1836  N   GLN   114      69.940  30.760  35.815  1.00  0.00           N  
ATOM   1837  H   GLN   114      70.138  31.709  35.531  1.00  0.00           H  
ATOM   1838  CA  GLN   114      68.514  30.678  36.243  1.00  0.00           C  
ATOM   1839  HA  GLN   114      68.388  29.826  36.911  1.00  0.00           H  
ATOM   1840  CB  GLN   114      68.064  31.850  37.116  1.00  0.00           C  
ATOM   1841  HB2 GLN   114      68.415  32.771  36.651  1.00  0.00           H  
ATOM   1842  HB3 GLN   114      66.984  31.837  37.261  1.00  0.00           H  
ATOM   1843  CG  GLN   114      68.660  31.648  38.506  1.00  0.00           C  
ATOM   1844  HG2 GLN   114      68.241  30.736  38.931  1.00  0.00           H  
ATOM   1845  HG3 GLN   114      69.732  31.493  38.384  1.00  0.00           H  
ATOM   1846  CD  GLN   114      68.684  32.842  39.499  1.00  0.00           C  
ATOM   1847  OE1 GLN   114      68.440  33.974  39.127  1.00  0.00           O  
ATOM   1848  NE2 GLN   114      68.885  32.499  40.663  1.00  0.00           N  
ATOM   1849 HE21 GLN   114      69.035  33.280  41.286  1.00  0.00           H  
ATOM   1850 HE22 GLN   114      69.087  31.554  40.956  1.00  0.00           H  
ATOM   1851  C   GLN   114      67.543  30.346  35.041  1.00  0.00           C  
ATOM   1852  O   GLN   114      66.637  29.516  35.194  1.00  0.00           O  
ATOM   1853  N   VAL   115      67.740  30.915  33.878  1.00  0.00           N  
ATOM   1854  H   VAL   115      68.410  31.666  33.793  1.00  0.00           H  
ATOM   1855  CA  VAL   115      67.115  30.473  32.673  1.00  0.00           C  
ATOM   1856  HA  VAL   115      66.031  30.460  32.780  1.00  0.00           H  
ATOM   1857  CB  VAL   115      67.350  31.519  31.540  1.00  0.00           C  
ATOM   1858  HB  VAL   115      68.397  31.569  31.240  1.00  0.00           H  
ATOM   1859  CG1 VAL   115      66.484  31.155  30.217  1.00  0.00           C  
ATOM   1860 HG11 VAL   115      66.587  31.984  29.517  1.00  0.00           H  
ATOM   1861 HG12 VAL   115      66.920  30.227  29.847  1.00  0.00           H  
ATOM   1862 HG13 VAL   115      65.414  31.089  30.416  1.00  0.00           H  
ATOM   1863  CG2 VAL   115      66.873  32.917  31.957  1.00  0.00           C  
ATOM   1864 HG21 VAL   115      67.448  33.336  32.782  1.00  0.00           H  
ATOM   1865 HG22 VAL   115      66.790  33.499  31.040  1.00  0.00           H  
ATOM   1866 HG23 VAL   115      65.865  32.898  32.373  1.00  0.00           H  
ATOM   1867  C   VAL   115      67.522  29.073  32.216  1.00  0.00           C  
ATOM   1868  O   VAL   115      66.662  28.350  31.662  1.00  0.00           O  
ATOM   1869  N   LYS   116      68.782  28.616  32.534  1.00  0.00           N  
ATOM   1870  H   LYS   116      69.455  29.278  32.892  1.00  0.00           H  
ATOM   1871  CA  LYS   116      69.233  27.271  32.233  1.00  0.00           C  
ATOM   1872  HA  LYS   116      69.000  26.869  31.248  1.00  0.00           H  
ATOM   1873  CB  LYS   116      70.781  27.071  32.278  1.00  0.00           C  
ATOM   1874  HB2 LYS   116      71.163  27.351  33.260  1.00  0.00           H  
ATOM   1875  HB3 LYS   116      70.913  25.995  32.164  1.00  0.00           H  
ATOM   1876  CG  LYS   116      71.564  27.675  31.114  1.00  0.00           C  
ATOM   1877  HG2 LYS   116      71.079  27.368  30.187  1.00  0.00           H  
ATOM   1878  HG3 LYS   116      71.530  28.764  31.166  1.00  0.00           H  
ATOM   1879  CD  LYS   116      73.064  27.293  31.184  1.00  0.00           C  
ATOM   1880  HD2 LYS   116      73.583  27.895  31.929  1.00  0.00           H  
ATOM   1881  HD3 LYS   116      73.232  26.248  31.444  1.00  0.00           H  
ATOM   1882  CE  LYS   116      73.691  27.562  29.798  1.00  0.00           C  
ATOM   1883  HE2 LYS   116      73.174  27.052  28.986  1.00  0.00           H  
ATOM   1884  HE3 LYS   116      73.645  28.634  29.608  1.00  0.00           H  
ATOM   1885  NZ  LYS   116      75.137  27.131  29.753  1.00  0.00           N  
ATOM   1886  HZ1 LYS   116      75.249  26.248  30.229  1.00  0.00           H  
ATOM   1887  HZ2 LYS   116      75.464  27.126  28.797  1.00  0.00           H  
ATOM   1888  HZ3 LYS   116      75.669  27.843  30.234  1.00  0.00           H  
ATOM   1889  C   LYS   116      68.561  26.192  33.132  1.00  0.00           C  
ATOM   1890  O   LYS   116      68.199  25.120  32.622  1.00  0.00           O  
ATOM   1891  N   ALA   117      68.403  26.597  34.427  1.00  0.00           N  
ATOM   1892  H   ALA   117      68.845  27.468  34.685  1.00  0.00           H  
ATOM   1893  CA  ALA   117      67.650  25.830  35.436  1.00  0.00           C  
ATOM   1894  HA  ALA   117      68.027  24.811  35.363  1.00  0.00           H  
ATOM   1895  CB  ALA   117      67.839  26.390  36.803  1.00  0.00           C  
ATOM   1896  HB1 ALA   117      68.747  25.918  37.177  1.00  0.00           H  
ATOM   1897  HB2 ALA   117      67.880  27.478  36.739  1.00  0.00           H  
ATOM   1898  HB3 ALA   117      67.005  26.144  37.460  1.00  0.00           H  
ATOM   1899  C   ALA   117      66.163  25.629  35.060  1.00  0.00           C  
ATOM   1900  O   ALA   117      65.548  24.586  35.137  1.00  0.00           O  
ATOM   1901  N   MET   118      65.635  26.699  34.539  1.00  0.00           N  
ATOM   1902  H   MET   118      66.295  27.454  34.413  1.00  0.00           H  
ATOM   1903  CA  MET   118      64.314  26.703  33.936  1.00  0.00           C  
ATOM   1904  HA  MET   118      63.743  26.463  34.832  1.00  0.00           H  
ATOM   1905  CB  MET   118      63.907  28.147  33.567  1.00  0.00           C  
ATOM   1906  HB2 MET   118      64.362  28.819  34.296  1.00  0.00           H  
ATOM   1907  HB3 MET   118      64.432  28.437  32.657  1.00  0.00           H  
ATOM   1908  CG  MET   118      62.418  28.313  33.475  1.00  0.00           C  
ATOM   1909  HG2 MET   118      61.914  27.619  32.802  1.00  0.00           H  
ATOM   1910  HG3 MET   118      61.981  28.162  34.463  1.00  0.00           H  
ATOM   1911  SD  MET   118      61.858  29.938  32.859  1.00  0.00           S  
ATOM   1912  CE  MET   118      62.319  30.963  34.348  1.00  0.00           C  
ATOM   1913  HE1 MET   118      61.581  31.764  34.375  1.00  0.00           H  
ATOM   1914  HE2 MET   118      62.243  30.413  35.286  1.00  0.00           H  
ATOM   1915  HE3 MET   118      63.322  31.388  34.300  1.00  0.00           H  
ATOM   1916  C   MET   118      64.223  25.756  32.766  1.00  0.00           C  
ATOM   1917  O   MET   118      63.399  24.862  32.752  1.00  0.00           O  
ATOM   1918  N   ILE   119      65.012  25.971  31.719  1.00  0.00           N  
ATOM   1919  H   ILE   119      65.621  26.777  31.709  1.00  0.00           H  
ATOM   1920  CA  ILE   119      65.109  25.114  30.552  1.00  0.00           C  
ATOM   1921  HA  ILE   119      64.092  25.029  30.167  1.00  0.00           H  
ATOM   1922  CB  ILE   119      66.057  25.727  29.527  1.00  0.00           C  
ATOM   1923  HB  ILE   119      66.984  26.043  30.004  1.00  0.00           H  
ATOM   1924  CG2 ILE   119      66.438  24.823  28.339  1.00  0.00           C  
ATOM   1925 HG21 ILE   119      65.547  24.477  27.815  1.00  0.00           H  
ATOM   1926 HG22 ILE   119      67.090  25.445  27.725  1.00  0.00           H  
ATOM   1927 HG23 ILE   119      67.018  24.003  28.762  1.00  0.00           H  
ATOM   1928  CG1 ILE   119      65.486  27.017  28.888  1.00  0.00           C  
ATOM   1929 HG12 ILE   119      65.423  27.838  29.603  1.00  0.00           H  
ATOM   1930 HG13 ILE   119      66.180  27.419  28.150  1.00  0.00           H  
ATOM   1931  CD1 ILE   119      64.045  26.939  28.336  1.00  0.00           C  
ATOM   1932 HD11 ILE   119      63.789  27.776  27.685  1.00  0.00           H  
ATOM   1933 HD12 ILE   119      63.914  26.053  27.716  1.00  0.00           H  
ATOM   1934 HD13 ILE   119      63.391  26.743  29.186  1.00  0.00           H  
ATOM   1935  C   ILE   119      65.386  23.587  30.741  1.00  0.00           C  
ATOM   1936  O   ILE   119      64.942  22.711  30.034  1.00  0.00           O  
ATOM   1937  N   GLU   120      66.057  23.210  31.827  1.00  0.00           N  
ATOM   1938  H   GLU   120      66.356  24.039  32.321  1.00  0.00           H  
ATOM   1939  CA  GLU   120      66.266  21.852  32.339  1.00  0.00           C  
ATOM   1940  HA  GLU   120      66.475  21.267  31.443  1.00  0.00           H  
ATOM   1941  CB  GLU   120      67.571  21.725  33.163  1.00  0.00           C  
ATOM   1942  HB2 GLU   120      68.374  22.028  32.491  1.00  0.00           H  
ATOM   1943  HB3 GLU   120      67.620  22.397  34.020  1.00  0.00           H  
ATOM   1944  CG  GLU   120      67.780  20.309  33.568  1.00  0.00           C  
ATOM   1945  HG2 GLU   120      67.110  19.817  34.273  1.00  0.00           H  
ATOM   1946  HG3 GLU   120      67.727  19.717  32.654  1.00  0.00           H  
ATOM   1947  CD  GLU   120      69.159  20.059  34.188  1.00  0.00           C  
ATOM   1948  OE1 GLU   120      69.575  20.786  35.083  1.00  0.00           O  
ATOM   1949  OE2 GLU   120      69.948  19.133  33.807  1.00  0.00           O  
ATOM   1950  C   GLU   120      65.018  21.228  32.960  1.00  0.00           C  
ATOM   1951  O   GLU   120      64.695  20.112  32.782  1.00  0.00           O  
ATOM   1952  N   THR   121      64.275  22.056  33.707  1.00  0.00           N  
ATOM   1953  H   THR   121      64.657  22.987  33.793  1.00  0.00           H  
ATOM   1954  CA  THR   121      62.950  21.837  34.349  1.00  0.00           C  
ATOM   1955  HA  THR   121      63.012  20.850  34.808  1.00  0.00           H  
ATOM   1956  CB  THR   121      62.600  22.847  35.463  1.00  0.00           C  
ATOM   1957  HB  THR   121      62.325  23.768  34.950  1.00  0.00           H  
ATOM   1958  CG2 THR   121      61.374  22.397  36.263  1.00  0.00           C  
ATOM   1959 HG21 THR   121      60.443  22.251  35.715  1.00  0.00           H  
ATOM   1960 HG22 THR   121      61.631  21.449  36.735  1.00  0.00           H  
ATOM   1961 HG23 THR   121      61.123  23.185  36.974  1.00  0.00           H  
ATOM   1962  OG1 THR   121      63.727  23.035  36.370  1.00  0.00           O  
ATOM   1963  HG1 THR   121      64.431  23.427  35.848  1.00  0.00           H  
ATOM   1964  C   THR   121      61.824  21.737  33.295  1.00  0.00           C  
ATOM   1965  O   THR   121      60.897  20.955  33.440  1.00  0.00           O  
ATOM   1966  N   LYS   122      61.923  22.455  32.185  1.00  0.00           N  
ATOM   1967  H   LYS   122      62.747  23.030  32.081  1.00  0.00           H  
ATOM   1968  CA  LYS   122      60.897  22.429  31.120  1.00  0.00           C  
ATOM   1969  HA  LYS   122      59.995  22.026  31.579  1.00  0.00           H  
ATOM   1970  CB  LYS   122      60.559  23.893  30.630  1.00  0.00           C  
ATOM   1971  HB2 LYS   122      60.560  24.483  31.547  1.00  0.00           H  
ATOM   1972  HB3 LYS   122      61.376  24.296  30.032  1.00  0.00           H  
ATOM   1973  CG  LYS   122      59.224  23.854  29.905  1.00  0.00           C  
ATOM   1974  HG2 LYS   122      58.502  23.235  30.437  1.00  0.00           H  
ATOM   1975  HG3 LYS   122      58.726  24.820  29.988  1.00  0.00           H  
ATOM   1976  CD  LYS   122      59.254  23.677  28.334  1.00  0.00           C  
ATOM   1977  HD2 LYS   122      59.724  22.744  28.025  1.00  0.00           H  
ATOM   1978  HD3 LYS   122      58.221  23.684  27.986  1.00  0.00           H  
ATOM   1979  CE  LYS   122      59.967  24.966  27.829  1.00  0.00           C  
ATOM   1980  HE2 LYS   122      59.648  25.841  28.395  1.00  0.00           H  
ATOM   1981  HE3 LYS   122      61.049  24.896  27.945  1.00  0.00           H  
ATOM   1982  NZ  LYS   122      59.464  25.286  26.494  1.00  0.00           N  
ATOM   1983  HZ1 LYS   122      58.549  25.713  26.474  1.00  0.00           H  
ATOM   1984  HZ2 LYS   122      60.010  26.032  26.086  1.00  0.00           H  
ATOM   1985  HZ3 LYS   122      59.561  24.516  25.848  1.00  0.00           H  
ATOM   1986  C   LYS   122      61.283  21.540  29.951  1.00  0.00           C  
ATOM   1987  O   LYS   122      60.469  20.651  29.678  1.00  0.00           O  
ATOM   1988  N   THR   123      62.437  21.686  29.281  1.00  0.00           N  
ATOM   1989  H   THR   123      63.008  22.490  29.500  1.00  0.00           H  
ATOM   1990  CA  THR   123      62.865  20.971  28.071  1.00  0.00           C  
ATOM   1991  HA  THR   123      61.987  20.417  27.736  1.00  0.00           H  
ATOM   1992  CB  THR   123      63.079  21.992  26.953  1.00  0.00           C  
ATOM   1993  HB  THR   123      64.154  22.002  26.773  1.00  0.00           H  
ATOM   1994  CG2 THR   123      62.434  21.696  25.557  1.00  0.00           C  
ATOM   1995 HG21 THR   123      61.351  21.584  25.611  1.00  0.00           H  
ATOM   1996 HG22 THR   123      62.589  22.557  24.908  1.00  0.00           H  
ATOM   1997 HG23 THR   123      63.001  20.844  25.181  1.00  0.00           H  
ATOM   1998  OG1 THR   123      62.659  23.325  27.302  1.00  0.00           O  
ATOM   1999  HG1 THR   123      62.974  23.935  26.631  1.00  0.00           H  
ATOM   2000  C   THR   123      63.836  19.828  28.352  1.00  0.00           C  
ATOM   2001  O   THR   123      63.933  18.936  27.528  1.00  0.00           O  
ATOM   2002  N   GLY   124      64.459  19.791  29.537  1.00  0.00           N  
ATOM   2003  H   GLY   124      64.493  20.637  30.086  1.00  0.00           H  
ATOM   2004  CA  GLY   124      65.411  18.715  29.941  1.00  0.00           C  
ATOM   2005  HA2 GLY   124      65.596  18.707  31.016  1.00  0.00           H  
ATOM   2006  HA3 GLY   124      64.936  17.788  29.620  1.00  0.00           H  
ATOM   2007  C   GLY   124      66.821  18.836  29.398  1.00  0.00           C  
ATOM   2008  O   GLY   124      67.519  17.839  29.441  1.00  0.00           O  
ATOM   2009  N   ILE   125      67.380  19.976  28.885  1.00  0.00           N  
ATOM   2010  H   ILE   125      66.779  20.777  28.756  1.00  0.00           H  
ATOM   2011  CA  ILE   125      68.811  20.009  28.478  1.00  0.00           C  
ATOM   2012  HA  ILE   125      68.966  18.986  28.138  1.00  0.00           H  
ATOM   2013  CB  ILE   125      69.068  20.821  27.260  1.00  0.00           C  
ATOM   2014  HB  ILE   125      69.290  21.859  27.507  1.00  0.00           H  
ATOM   2015  CG2 ILE   125      70.403  20.384  26.579  1.00  0.00           C  
ATOM   2016 HG21 ILE   125      70.673  21.044  25.754  1.00  0.00           H  
ATOM   2017 HG22 ILE   125      71.228  20.339  27.289  1.00  0.00           H  
ATOM   2018 HG23 ILE   125      70.280  19.370  26.199  1.00  0.00           H  
ATOM   2019  CG1 ILE   125      67.848  20.685  26.240  1.00  0.00           C  
ATOM   2020 HG12 ILE   125      67.563  19.639  26.349  1.00  0.00           H  
ATOM   2021 HG13 ILE   125      67.010  21.321  26.526  1.00  0.00           H  
ATOM   2022  CD1 ILE   125      68.187  20.963  24.773  1.00  0.00           C  
ATOM   2023 HD11 ILE   125      68.846  20.210  24.340  1.00  0.00           H  
ATOM   2024 HD12 ILE   125      67.233  21.109  24.267  1.00  0.00           H  
ATOM   2025 HD13 ILE   125      68.753  21.892  24.839  1.00  0.00           H  
ATOM   2026  C   ILE   125      69.763  20.235  29.679  1.00  0.00           C  
ATOM   2027  O   ILE   125      69.569  21.231  30.377  1.00  0.00           O  
ATOM   2028  N   ILE   126      70.756  19.398  29.806  1.00  0.00           N  
ATOM   2029  H   ILE   126      70.816  18.634  29.148  1.00  0.00           H  
ATOM   2030  CA  ILE   126      71.775  19.561  30.819  1.00  0.00           C  
ATOM   2031  HA  ILE   126      71.423  19.347  31.828  1.00  0.00           H  
ATOM   2032  CB  ILE   126      72.836  18.420  30.620  1.00  0.00           C  
ATOM   2033  HB  ILE   126      73.005  18.319  29.548  1.00  0.00           H  
ATOM   2034  CG2 ILE   126      74.182  18.735  31.375  1.00  0.00           C  
ATOM   2035 HG21 ILE   126      74.626  19.674  31.043  1.00  0.00           H  
ATOM   2036 HG22 ILE   126      74.112  18.779  32.462  1.00  0.00           H  
ATOM   2037 HG23 ILE   126      74.965  17.992  31.225  1.00  0.00           H  
ATOM   2038  CG1 ILE   126      72.318  17.035  31.055  1.00  0.00           C  
ATOM   2039 HG12 ILE   126      72.066  17.029  32.116  1.00  0.00           H  
ATOM   2040 HG13 ILE   126      71.360  16.817  30.582  1.00  0.00           H  
ATOM   2041  CD1 ILE   126      73.249  15.865  30.775  1.00  0.00           C  
ATOM   2042 HD11 ILE   126      73.972  15.751  31.582  1.00  0.00           H  
ATOM   2043 HD12 ILE   126      72.619  14.986  30.905  1.00  0.00           H  
ATOM   2044 HD13 ILE   126      73.783  15.979  29.831  1.00  0.00           H  
ATOM   2045  C   ILE   126      72.478  20.980  30.730  1.00  0.00           C  
ATOM   2046  O   ILE   126      73.130  21.262  29.710  1.00  0.00           O  
ATOM   2047  N   PRO   127      72.394  21.874  31.744  1.00  0.00           N  
ATOM   2048  CD  PRO   127      71.560  21.626  32.955  1.00  0.00           C  
ATOM   2049  HD2 PRO   127      72.124  21.013  33.658  1.00  0.00           H  
ATOM   2050  HD3 PRO   127      70.610  21.164  32.686  1.00  0.00           H  
ATOM   2051  CG  PRO   127      71.353  23.015  33.526  1.00  0.00           C  
ATOM   2052  HG2 PRO   127      71.264  22.954  34.611  1.00  0.00           H  
ATOM   2053  HG3 PRO   127      70.459  23.515  33.153  1.00  0.00           H  
ATOM   2054  CB  PRO   127      72.663  23.764  33.115  1.00  0.00           C  
ATOM   2055  HB2 PRO   127      73.523  23.366  33.653  1.00  0.00           H  
ATOM   2056  HB3 PRO   127      72.513  24.833  33.259  1.00  0.00           H  
ATOM   2057  CA  PRO   127      72.674  23.311  31.693  1.00  0.00           C  
ATOM   2058  HA  PRO   127      71.922  23.805  31.078  1.00  0.00           H  
ATOM   2059  C   PRO   127      74.138  23.526  31.140  1.00  0.00           C  
ATOM   2060  O   PRO   127      74.387  24.371  30.339  1.00  0.00           O  
ATOM   2061  N   GLU   128      75.113  22.734  31.556  1.00  0.00           N  
ATOM   2062  H   GLU   128      74.875  21.973  32.177  1.00  0.00           H  
ATOM   2063  CA  GLU   128      76.555  22.936  31.188  1.00  0.00           C  
ATOM   2064  HA  GLU   128      76.714  23.996  31.383  1.00  0.00           H  
ATOM   2065  CB  GLU   128      77.487  22.213  32.231  1.00  0.00           C  
ATOM   2066  HB2 GLU   128      78.473  22.660  32.110  1.00  0.00           H  
ATOM   2067  HB3 GLU   128      77.136  22.352  33.254  1.00  0.00           H  
ATOM   2068  CG  GLU   128      77.707  20.758  31.849  1.00  0.00           C  
ATOM   2069  HG2 GLU   128      76.727  20.284  31.894  1.00  0.00           H  
ATOM   2070  HG3 GLU   128      78.055  20.683  30.819  1.00  0.00           H  
ATOM   2071  CD  GLU   128      78.588  19.989  32.847  1.00  0.00           C  
ATOM   2072  OE1 GLU   128      79.380  20.634  33.577  1.00  0.00           O  
ATOM   2073  OE2 GLU   128      78.441  18.751  32.987  1.00  0.00           O  
ATOM   2074  C   GLU   128      76.824  22.657  29.627  1.00  0.00           C  
ATOM   2075  O   GLU   128      77.843  23.031  29.046  1.00  0.00           O  
ATOM   2076  N   THR   129      75.857  22.002  28.961  1.00  0.00           N  
ATOM   2077  H   THR   129      74.969  21.762  29.378  1.00  0.00           H  
ATOM   2078  CA  THR   129      75.887  21.833  27.485  1.00  0.00           C  
ATOM   2079  HA  THR   129      76.915  21.940  27.138  1.00  0.00           H  
ATOM   2080  CB  THR   129      75.350  20.372  27.107  1.00  0.00           C  
ATOM   2081  HB  THR   129      75.522  20.267  26.036  1.00  0.00           H  
ATOM   2082  CG2 THR   129      76.057  19.204  27.814  1.00  0.00           C  
ATOM   2083 HG21 THR   129      75.865  19.212  28.887  1.00  0.00           H  
ATOM   2084 HG22 THR   129      75.762  18.258  27.361  1.00  0.00           H  
ATOM   2085 HG23 THR   129      77.147  19.224  27.801  1.00  0.00           H  
ATOM   2086  OG1 THR   129      74.003  20.166  27.300  1.00  0.00           O  
ATOM   2087  HG1 THR   129      73.794  20.441  28.196  1.00  0.00           H  
ATOM   2088  C   THR   129      74.920  22.797  26.738  1.00  0.00           C  
ATOM   2089  O   THR   129      75.216  23.109  25.611  1.00  0.00           O  
ATOM   2090  N   GLN   130      73.889  23.306  27.399  1.00  0.00           N  
ATOM   2091  H   GLN   130      73.952  23.216  28.403  1.00  0.00           H  
ATOM   2092  CA  GLN   130      73.030  24.368  26.934  1.00  0.00           C  
ATOM   2093  HA  GLN   130      72.487  24.003  26.063  1.00  0.00           H  
ATOM   2094  CB  GLN   130      72.124  24.886  28.070  1.00  0.00           C  
ATOM   2095  HB2 GLN   130      72.516  25.021  29.078  1.00  0.00           H  
ATOM   2096  HB3 GLN   130      71.719  25.841  27.735  1.00  0.00           H  
ATOM   2097  CG  GLN   130      70.941  23.949  28.281  1.00  0.00           C  
ATOM   2098  HG2 GLN   130      70.426  23.787  27.334  1.00  0.00           H  
ATOM   2099  HG3 GLN   130      71.362  22.980  28.550  1.00  0.00           H  
ATOM   2100  CD  GLN   130      69.902  24.588  29.310  1.00  0.00           C  
ATOM   2101  OE1 GLN   130      69.656  25.759  29.317  1.00  0.00           O  
ATOM   2102  NE2 GLN   130      69.431  23.854  30.263  1.00  0.00           N  
ATOM   2103 HE21 GLN   130      68.875  24.338  30.955  1.00  0.00           H  
ATOM   2104 HE22 GLN   130      69.671  22.878  30.358  1.00  0.00           H  
ATOM   2105  C   GLN   130      73.805  25.546  26.319  1.00  0.00           C  
ATOM   2106  O   GLN   130      74.360  26.320  27.044  1.00  0.00           O  
ATOM   2107  N   ILE   131      73.678  25.859  25.061  1.00  0.00           N  
ATOM   2108  H   ILE   131      73.058  25.312  24.479  1.00  0.00           H  
ATOM   2109  CA  ILE   131      74.021  27.134  24.394  1.00  0.00           C  
ATOM   2110  HA  ILE   131      74.767  27.632  25.012  1.00  0.00           H  
ATOM   2111  CB  ILE   131      74.627  26.945  23.026  1.00  0.00           C  
ATOM   2112  HB  ILE   131      73.877  26.439  22.417  1.00  0.00           H  
ATOM   2113  CG2 ILE   131      74.978  28.295  22.318  1.00  0.00           C  
ATOM   2114 HG21 ILE   131      75.309  27.990  21.325  1.00  0.00           H  
ATOM   2115 HG22 ILE   131      74.076  28.881  22.138  1.00  0.00           H  
ATOM   2116 HG23 ILE   131      75.693  28.919  22.854  1.00  0.00           H  
ATOM   2117  CG1 ILE   131      75.917  26.106  23.152  1.00  0.00           C  
ATOM   2118 HG12 ILE   131      76.634  26.749  23.663  1.00  0.00           H  
ATOM   2119 HG13 ILE   131      75.723  25.187  23.706  1.00  0.00           H  
ATOM   2120  CD1 ILE   131      76.680  25.605  21.886  1.00  0.00           C  
ATOM   2121 HD11 ILE   131      77.173  26.481  21.464  1.00  0.00           H  
ATOM   2122 HD12 ILE   131      77.390  24.885  22.293  1.00  0.00           H  
ATOM   2123 HD13 ILE   131      76.068  25.061  21.167  1.00  0.00           H  
ATOM   2124  C   ILE   131      72.707  27.952  24.333  1.00  0.00           C  
ATOM   2125  O   ILE   131      71.634  27.388  24.061  1.00  0.00           O  
ATOM   2126  N   VAL   132      72.843  29.173  24.780  1.00  0.00           N  
ATOM   2127  H   VAL   132      73.739  29.448  25.159  1.00  0.00           H  
ATOM   2128  CA  VAL   132      71.843  30.209  24.576  1.00  0.00           C  
ATOM   2129  HA  VAL   132      71.157  29.725  23.880  1.00  0.00           H  
ATOM   2130  CB  VAL   132      71.022  30.651  25.826  1.00  0.00           C  
ATOM   2131  HB  VAL   132      70.612  31.632  25.590  1.00  0.00           H  
ATOM   2132  CG1 VAL   132      69.900  29.643  26.009  1.00  0.00           C  
ATOM   2133 HG11 VAL   132      69.079  29.852  25.323  1.00  0.00           H  
ATOM   2134 HG12 VAL   132      70.297  28.643  25.837  1.00  0.00           H  
ATOM   2135 HG13 VAL   132      69.530  29.788  27.024  1.00  0.00           H  
ATOM   2136  CG2 VAL   132      71.861  30.963  27.090  1.00  0.00           C  
ATOM   2137 HG21 VAL   132      72.493  31.841  26.958  1.00  0.00           H  
ATOM   2138 HG22 VAL   132      71.156  31.285  27.857  1.00  0.00           H  
ATOM   2139 HG23 VAL   132      72.356  30.058  27.442  1.00  0.00           H  
ATOM   2140  C   VAL   132      72.351  31.396  23.783  1.00  0.00           C  
ATOM   2141  O   VAL   132      73.429  31.892  24.066  1.00  0.00           O  
ATOM   2142  N   THR   133      71.481  31.931  22.864  1.00  0.00           N  
ATOM   2143  H   THR   133      70.646  31.445  22.570  1.00  0.00           H  
ATOM   2144  CA  THR   133      71.824  33.125  22.120  1.00  0.00           C  
ATOM   2145  HA  THR   133      72.599  33.667  22.662  1.00  0.00           H  
ATOM   2146  CB  THR   133      72.470  32.852  20.758  1.00  0.00           C  
ATOM   2147  HB  THR   133      72.737  33.749  20.200  1.00  0.00           H  
ATOM   2148  CG2 THR   133      73.780  32.074  20.920  1.00  0.00           C  
ATOM   2149 HG21 THR   133      74.376  32.395  21.774  1.00  0.00           H  
ATOM   2150 HG22 THR   133      73.601  31.018  21.123  1.00  0.00           H  
ATOM   2151 HG23 THR   133      74.316  32.235  19.985  1.00  0.00           H  
ATOM   2152  OG1 THR   133      71.733  32.072  19.863  1.00  0.00           O  
ATOM   2153  HG1 THR   133      71.150  32.746  19.506  1.00  0.00           H  
ATOM   2154  C   THR   133      70.672  34.080  21.999  1.00  0.00           C  
ATOM   2155  O   THR   133      69.623  33.641  21.442  1.00  0.00           O  
ATOM   2156  N   CYS   134      70.856  35.343  22.363  1.00  0.00           N  
ATOM   2157  H   CYS   134      71.759  35.632  22.712  1.00  0.00           H  
ATOM   2158  CA  CYS   134      69.828  36.396  22.226  1.00  0.00           C  
ATOM   2159  HA  CYS   134      69.142  36.058  21.450  1.00  0.00           H  
ATOM   2160  CB  CYS   134      68.920  36.353  23.515  1.00  0.00           C  
ATOM   2161  HB2 CYS   134      68.525  35.349  23.670  1.00  0.00           H  
ATOM   2162  HB3 CYS   134      69.574  36.661  24.331  1.00  0.00           H  
ATOM   2163  SG  CYS   134      67.564  37.568  23.495  1.00  0.00           S  
ATOM   2164  HG  CYS   134      66.845  37.177  22.439  1.00  0.00           H  
ATOM   2165  C   CYS   134      70.433  37.745  21.914  1.00  0.00           C  
ATOM   2166  O   CYS   134      71.524  38.021  22.313  1.00  0.00           O  
ATOM   2167  N   ASN   135      69.616  38.637  21.360  1.00  0.00           N  
ATOM   2168  H   ASN   135      68.661  38.428  21.108  1.00  0.00           H  
ATOM   2169  CA  ASN   135      69.987  40.088  21.240  1.00  0.00           C  
ATOM   2170  HA  ASN   135      69.110  40.562  20.800  1.00  0.00           H  
ATOM   2171  CB  ASN   135      70.241  40.570  22.726  1.00  0.00           C  
ATOM   2172  HB2 ASN   135      69.711  39.951  23.450  1.00  0.00           H  
ATOM   2173  HB3 ASN   135      71.299  40.437  22.953  1.00  0.00           H  
ATOM   2174  CG  ASN   135      69.966  41.979  23.099  1.00  0.00           C  
ATOM   2175  OD1 ASN   135      69.298  42.649  22.316  1.00  0.00           O  
ATOM   2176  ND2 ASN   135      70.301  42.300  24.344  1.00  0.00           N  
ATOM   2177 HD21 ASN   135      70.040  43.224  24.656  1.00  0.00           H  
ATOM   2178 HD22 ASN   135      70.856  41.754  24.987  1.00  0.00           H  
ATOM   2179  C   ASN   135      71.150  40.504  20.275  1.00  0.00           C  
ATOM   2180  O   ASN   135      71.620  41.632  20.268  1.00  0.00           O  
ATOM   2181  N   GLY   136      71.509  39.612  19.350  1.00  0.00           N  
ATOM   2182  H   GLY   136      71.061  38.707  19.327  1.00  0.00           H  
ATOM   2183  CA  GLY   136      72.681  39.713  18.503  1.00  0.00           C  
ATOM   2184  HA2 GLY   136      72.471  39.180  17.576  1.00  0.00           H  
ATOM   2185  HA3 GLY   136      72.794  40.772  18.271  1.00  0.00           H  
ATOM   2186  C   GLY   136      73.894  39.068  19.217  1.00  0.00           C  
ATOM   2187  O   GLY   136      74.943  39.097  18.626  1.00  0.00           O  
ATOM   2188  N   LYS   137      73.770  38.601  20.410  1.00  0.00           N  
ATOM   2189  H   LYS   137      72.929  38.357  20.913  1.00  0.00           H  
ATOM   2190  CA  LYS   137      74.960  38.065  21.133  1.00  0.00           C  
ATOM   2191  HA  LYS   137      75.924  38.197  20.643  1.00  0.00           H  
ATOM   2192  CB  LYS   137      75.152  38.793  22.486  1.00  0.00           C  
ATOM   2193  HB2 LYS   137      74.217  38.771  23.045  1.00  0.00           H  
ATOM   2194  HB3 LYS   137      75.931  38.231  23.002  1.00  0.00           H  
ATOM   2195  CG  LYS   137      75.453  40.316  22.397  1.00  0.00           C  
ATOM   2196  HG2 LYS   137      74.685  40.815  21.806  1.00  0.00           H  
ATOM   2197  HG3 LYS   137      75.452  40.706  23.415  1.00  0.00           H  
ATOM   2198  CD  LYS   137      76.796  40.618  21.790  1.00  0.00           C  
ATOM   2199  HD2 LYS   137      77.473  39.946  22.317  1.00  0.00           H  
ATOM   2200  HD3 LYS   137      76.790  40.304  20.746  1.00  0.00           H  
ATOM   2201  CE  LYS   137      77.254  42.066  21.754  1.00  0.00           C  
ATOM   2202  HE2 LYS   137      78.097  42.040  21.063  1.00  0.00           H  
ATOM   2203  HE3 LYS   137      76.443  42.626  21.287  1.00  0.00           H  
ATOM   2204  NZ  LYS   137      77.652  42.634  23.068  1.00  0.00           N  
ATOM   2205  HZ1 LYS   137      78.174  43.495  22.988  1.00  0.00           H  
ATOM   2206  HZ2 LYS   137      76.835  42.786  23.642  1.00  0.00           H  
ATOM   2207  HZ3 LYS   137      78.201  42.006  23.638  1.00  0.00           H  
ATOM   2208  C   LYS   137      74.806  36.532  21.464  1.00  0.00           C  
ATOM   2209  O   LYS   137      73.658  35.978  21.498  1.00  0.00           O  
ATOM   2210  N   ARG   138      75.865  35.920  22.052  1.00  0.00           N  
ATOM   2211  H   ARG   138      76.782  36.340  22.112  1.00  0.00           H  
ATOM   2212  CA  ARG   138      75.825  34.820  23.055  1.00  0.00           C  
ATOM   2213  HA  ARG   138      74.849  34.348  22.940  1.00  0.00           H  
ATOM   2214  CB  ARG   138      76.836  33.806  22.562  1.00  0.00           C  
ATOM   2215  HB2 ARG   138      76.802  33.632  21.486  1.00  0.00           H  
ATOM   2216  HB3 ARG   138      77.807  34.272  22.727  1.00  0.00           H  
ATOM   2217  CG  ARG   138      76.819  32.504  23.368  1.00  0.00           C  
ATOM   2218  HG2 ARG   138      77.033  32.698  24.419  1.00  0.00           H  
ATOM   2219  HG3 ARG   138      75.934  31.877  23.264  1.00  0.00           H  
ATOM   2220  CD  ARG   138      77.914  31.643  22.792  1.00  0.00           C  
ATOM   2221  HD2 ARG   138      77.664  31.443  21.750  1.00  0.00           H  
ATOM   2222  HD3 ARG   138      78.866  32.170  22.867  1.00  0.00           H  
ATOM   2223  NE  ARG   138      77.979  30.353  23.494  1.00  0.00           N  
ATOM   2224  HE  ARG   138      77.575  30.356  24.420  1.00  0.00           H  
ATOM   2225  CZ  ARG   138      78.767  29.377  23.170  1.00  0.00           C  
ATOM   2226  NH1 ARG   138      79.335  29.349  22.048  1.00  0.00           N  
ATOM   2227 HH11 ARG   138      79.213  30.048  21.329  1.00  0.00           H  
ATOM   2228 HH12 ARG   138      79.784  28.467  21.845  1.00  0.00           H  
ATOM   2229  NH2 ARG   138      78.810  28.327  23.897  1.00  0.00           N  
ATOM   2230 HH21 ARG   138      78.378  28.513  24.791  1.00  0.00           H  
ATOM   2231 HH22 ARG   138      79.376  27.527  23.651  1.00  0.00           H  
ATOM   2232  C   ARG   138      75.991  35.334  24.465  1.00  0.00           C  
ATOM   2233  O   ARG   138      76.519  36.389  24.766  1.00  0.00           O  
ATOM   2234  N   LEU   139      75.350  34.601  25.384  1.00  0.00           N  
ATOM   2235  H   LEU   139      75.036  33.658  25.204  1.00  0.00           H  
ATOM   2236  CA  LEU   139      75.152  35.058  26.810  1.00  0.00           C  
ATOM   2237  HA  LEU   139      75.467  36.078  27.029  1.00  0.00           H  
ATOM   2238  CB  LEU   139      73.668  35.016  27.247  1.00  0.00           C  
ATOM   2239  HB2 LEU   139      73.286  34.075  26.851  1.00  0.00           H  
ATOM   2240  HB3 LEU   139      73.580  34.976  28.333  1.00  0.00           H  
ATOM   2241  CG  LEU   139      72.762  36.063  26.706  1.00  0.00           C  
ATOM   2242  HG  LEU   139      73.018  36.978  27.240  1.00  0.00           H  
ATOM   2243  CD1 LEU   139      72.929  36.306  25.189  1.00  0.00           C  
ATOM   2244 HD11 LEU   139      73.092  35.324  24.744  1.00  0.00           H  
ATOM   2245 HD12 LEU   139      72.174  36.849  24.619  1.00  0.00           H  
ATOM   2246 HD13 LEU   139      73.775  36.991  25.130  1.00  0.00           H  
ATOM   2247  CD2 LEU   139      71.273  35.733  27.017  1.00  0.00           C  
ATOM   2248 HD21 LEU   139      71.114  35.500  28.070  1.00  0.00           H  
ATOM   2249 HD22 LEU   139      70.697  36.629  26.788  1.00  0.00           H  
ATOM   2250 HD23 LEU   139      70.928  34.974  26.315  1.00  0.00           H  
ATOM   2251  C   LEU   139      75.941  34.178  27.766  1.00  0.00           C  
ATOM   2252  O   LEU   139      75.966  32.931  27.687  1.00  0.00           O  
ATOM   2253  N   GLU   140      76.557  34.741  28.819  1.00  0.00           N  
ATOM   2254  H   GLU   140      76.397  35.722  29.000  1.00  0.00           H  
ATOM   2255  CA  GLU   140      77.414  33.959  29.763  1.00  0.00           C  
ATOM   2256  HA  GLU   140      77.773  33.057  29.266  1.00  0.00           H  
ATOM   2257  CB  GLU   140      78.583  34.714  30.247  1.00  0.00           C  
ATOM   2258  HB2 GLU   140      78.185  35.649  30.641  1.00  0.00           H  
ATOM   2259  HB3 GLU   140      79.060  34.133  31.036  1.00  0.00           H  
ATOM   2260  CG  GLU   140      79.620  35.011  29.167  1.00  0.00           C  
ATOM   2261  HG2 GLU   140      80.027  34.035  28.905  1.00  0.00           H  
ATOM   2262  HG3 GLU   140      79.190  35.435  28.260  1.00  0.00           H  
ATOM   2263  CD  GLU   140      80.841  35.784  29.575  1.00  0.00           C  
ATOM   2264  OE1 GLU   140      81.955  35.195  29.754  1.00  0.00           O  
ATOM   2265  OE2 GLU   140      80.774  37.033  29.666  1.00  0.00           O  
ATOM   2266  C   GLU   140      76.630  33.528  30.987  1.00  0.00           C  
ATOM   2267  O   GLU   140      75.812  34.279  31.596  1.00  0.00           O  
ATOM   2268  N   ASP   141      76.982  32.371  31.578  1.00  0.00           N  
ATOM   2269  H   ASP   141      77.494  31.721  30.999  1.00  0.00           H  
ATOM   2270  CA  ASP   141      76.036  31.645  32.625  1.00  0.00           C  
ATOM   2271  HA  ASP   141      75.082  31.612  32.098  1.00  0.00           H  
ATOM   2272  CB  ASP   141      76.486  30.191  32.844  1.00  0.00           C  
ATOM   2273  HB2 ASP   141      77.365  30.110  33.483  1.00  0.00           H  
ATOM   2274  HB3 ASP   141      75.655  29.742  33.388  1.00  0.00           H  
ATOM   2275  CG  ASP   141      76.699  29.363  31.589  1.00  0.00           C  
ATOM   2276  OD1 ASP   141      77.238  28.236  31.693  1.00  0.00           O  
ATOM   2277  OD2 ASP   141      76.189  29.611  30.431  1.00  0.00           O  
ATOM   2278  C   ASP   141      75.887  32.502  33.909  1.00  0.00           C  
ATOM   2279  O   ASP   141      74.904  32.467  34.690  1.00  0.00           O  
ATOM   2280  N   GLY   142      76.822  33.410  34.222  1.00  0.00           N  
ATOM   2281  H   GLY   142      77.572  33.532  33.557  1.00  0.00           H  
ATOM   2282  CA  GLY   142      76.846  34.250  35.419  1.00  0.00           C  
ATOM   2283  HA2 GLY   142      76.154  33.955  36.208  1.00  0.00           H  
ATOM   2284  HA3 GLY   142      77.878  34.258  35.770  1.00  0.00           H  
ATOM   2285  C   GLY   142      76.414  35.644  35.125  1.00  0.00           C  
ATOM   2286  O   GLY   142      76.555  36.372  36.129  1.00  0.00           O  
ATOM   2287  N   LYS   143      75.871  35.933  33.995  1.00  0.00           N  
ATOM   2288  H   LYS   143      75.767  35.241  33.267  1.00  0.00           H  
ATOM   2289  CA  LYS   143      75.371  37.282  33.714  1.00  0.00           C  
ATOM   2290  HA  LYS   143      75.727  37.955  34.494  1.00  0.00           H  
ATOM   2291  CB  LYS   143      75.937  37.844  32.406  1.00  0.00           C  
ATOM   2292  HB2 LYS   143      76.035  37.050  31.666  1.00  0.00           H  
ATOM   2293  HB3 LYS   143      75.232  38.539  31.952  1.00  0.00           H  
ATOM   2294  CG  LYS   143      77.244  38.583  32.630  1.00  0.00           C  
ATOM   2295  HG2 LYS   143      77.483  39.141  31.725  1.00  0.00           H  
ATOM   2296  HG3 LYS   143      77.072  39.345  33.391  1.00  0.00           H  
ATOM   2297  CD  LYS   143      78.508  37.665  33.063  1.00  0.00           C  
ATOM   2298  HD2 LYS   143      78.447  37.223  34.057  1.00  0.00           H  
ATOM   2299  HD3 LYS   143      78.614  36.840  32.358  1.00  0.00           H  
ATOM   2300  CE  LYS   143      79.720  38.642  32.977  1.00  0.00           C  
ATOM   2301  HE2 LYS   143      79.545  39.506  33.618  1.00  0.00           H  
ATOM   2302  HE3 LYS   143      80.541  38.115  33.464  1.00  0.00           H  
ATOM   2303  NZ  LYS   143      80.204  39.016  31.579  1.00  0.00           N  
ATOM   2304  HZ1 LYS   143      80.357  38.171  31.048  1.00  0.00           H  
ATOM   2305  HZ2 LYS   143      79.658  39.515  30.891  1.00  0.00           H  
ATOM   2306  HZ3 LYS   143      81.017  39.610  31.658  1.00  0.00           H  
ATOM   2307  C   LYS   143      73.886  37.429  33.856  1.00  0.00           C  
ATOM   2308  O   LYS   143      73.106  36.473  33.755  1.00  0.00           O  
ATOM   2309  N   MET   144      73.352  38.635  34.003  1.00  0.00           N  
ATOM   2310  H   MET   144      73.917  39.472  34.003  1.00  0.00           H  
ATOM   2311  CA  MET   144      71.896  38.897  34.244  1.00  0.00           C  
ATOM   2312  HA  MET   144      71.291  37.991  34.191  1.00  0.00           H  
ATOM   2313  CB  MET   144      71.799  39.506  35.614  1.00  0.00           C  
ATOM   2314  HB2 MET   144      72.483  40.354  35.656  1.00  0.00           H  
ATOM   2315  HB3 MET   144      70.764  39.760  35.839  1.00  0.00           H  
ATOM   2316  CG  MET   144      72.140  38.643  36.857  1.00  0.00           C  
ATOM   2317  HG2 MET   144      71.404  37.839  36.860  1.00  0.00           H  
ATOM   2318  HG3 MET   144      73.156  38.266  36.747  1.00  0.00           H  
ATOM   2319  SD  MET   144      72.006  39.557  38.411  1.00  0.00           S  
ATOM   2320  CE  MET   144      72.037  38.148  39.633  1.00  0.00           C  
ATOM   2321  HE1 MET   144      73.053  37.773  39.759  1.00  0.00           H  
ATOM   2322  HE2 MET   144      71.800  38.557  40.615  1.00  0.00           H  
ATOM   2323  HE3 MET   144      71.384  37.316  39.372  1.00  0.00           H  
ATOM   2324  C   MET   144      71.326  39.892  33.265  1.00  0.00           C  
ATOM   2325  O   MET   144      72.102  40.414  32.486  1.00  0.00           O  
ATOM   2326  N   MET   145      69.966  40.057  33.214  1.00  0.00           N  
ATOM   2327  H   MET   145      69.421  39.463  33.823  1.00  0.00           H  
ATOM   2328  CA  MET   145      69.343  40.594  31.952  1.00  0.00           C  
ATOM   2329  HA  MET   145      69.708  39.970  31.136  1.00  0.00           H  
ATOM   2330  CB  MET   145      67.831  40.527  32.002  1.00  0.00           C  
ATOM   2331  HB2 MET   145      67.555  41.163  32.843  1.00  0.00           H  
ATOM   2332  HB3 MET   145      67.497  40.905  31.036  1.00  0.00           H  
ATOM   2333  CG  MET   145      67.296  39.086  32.142  1.00  0.00           C  
ATOM   2334  HG2 MET   145      67.548  38.823  33.170  1.00  0.00           H  
ATOM   2335  HG3 MET   145      66.209  39.143  32.078  1.00  0.00           H  
ATOM   2336  SD  MET   145      67.957  37.791  31.049  1.00  0.00           S  
ATOM   2337  CE  MET   145      68.705  36.670  32.241  1.00  0.00           C  
ATOM   2338  HE1 MET   145      69.629  37.071  32.658  1.00  0.00           H  
ATOM   2339  HE2 MET   145      67.963  36.272  32.934  1.00  0.00           H  
ATOM   2340  HE3 MET   145      69.083  35.810  31.688  1.00  0.00           H  
ATOM   2341  C   MET   145      69.821  42.027  31.701  1.00  0.00           C  
ATOM   2342  O   MET   145      69.902  42.514  30.541  1.00  0.00           O  
ATOM   2343  N   ALA   146      70.146  42.812  32.768  1.00  0.00           N  
ATOM   2344  H   ALA   146      70.000  42.519  33.723  1.00  0.00           H  
ATOM   2345  CA  ALA   146      70.668  44.217  32.658  1.00  0.00           C  
ATOM   2346  HA  ALA   146      69.942  44.760  32.052  1.00  0.00           H  
ATOM   2347  CB  ALA   146      70.522  44.878  34.046  1.00  0.00           C  
ATOM   2348  HB1 ALA   146      71.247  44.444  34.735  1.00  0.00           H  
ATOM   2349  HB2 ALA   146      70.826  45.923  34.095  1.00  0.00           H  
ATOM   2350  HB3 ALA   146      69.455  44.807  34.254  1.00  0.00           H  
ATOM   2351  C   ALA   146      72.094  44.263  32.065  1.00  0.00           C  
ATOM   2352  O   ALA   146      72.410  45.201  31.392  1.00  0.00           O  
ATOM   2353  N   ASP   147      72.923  43.253  32.189  1.00  0.00           N  
ATOM   2354  H   ASP   147      72.627  42.416  32.669  1.00  0.00           H  
ATOM   2355  CA  ASP   147      74.284  43.242  31.608  1.00  0.00           C  
ATOM   2356  HA  ASP   147      74.799  44.135  31.963  1.00  0.00           H  
ATOM   2357  CB  ASP   147      75.174  42.002  32.075  1.00  0.00           C  
ATOM   2358  HB2 ASP   147      74.689  41.070  31.784  1.00  0.00           H  
ATOM   2359  HB3 ASP   147      76.090  42.121  31.497  1.00  0.00           H  
ATOM   2360  CG  ASP   147      75.373  42.093  33.587  1.00  0.00           C  
ATOM   2361  OD1 ASP   147      76.426  42.604  33.938  1.00  0.00           O  
ATOM   2362  OD2 ASP   147      74.600  41.496  34.387  1.00  0.00           O  
ATOM   2363  C   ASP   147      74.236  43.220  30.109  1.00  0.00           C  
ATOM   2364  O   ASP   147      75.042  43.817  29.480  1.00  0.00           O  
ATOM   2365  N   TYR   148      73.242  42.553  29.445  1.00  0.00           N  
ATOM   2366  H   TYR   148      72.562  42.033  29.980  1.00  0.00           H  
ATOM   2367  CA  TYR   148      72.913  42.715  28.019  1.00  0.00           C  
ATOM   2368  HA  TYR   148      73.768  43.166  27.516  1.00  0.00           H  
ATOM   2369  CB  TYR   148      72.677  41.331  27.480  1.00  0.00           C  
ATOM   2370  HB2 TYR   148      71.728  41.044  27.933  1.00  0.00           H  
ATOM   2371  HB3 TYR   148      72.626  41.373  26.392  1.00  0.00           H  
ATOM   2372  CG  TYR   148      73.765  40.303  27.841  1.00  0.00           C  
ATOM   2373  CD1 TYR   148      75.024  40.354  27.224  1.00  0.00           C  
ATOM   2374  HD1 TYR   148      75.286  41.120  26.508  1.00  0.00           H  
ATOM   2375  CE1 TYR   148      75.996  39.364  27.558  1.00  0.00           C  
ATOM   2376  HE1 TYR   148      76.898  39.204  26.986  1.00  0.00           H  
ATOM   2377  CZ  TYR   148      75.739  38.497  28.617  1.00  0.00           C  
ATOM   2378  OH  TYR   148      76.695  37.654  28.981  1.00  0.00           O  
ATOM   2379  HH  TYR   148      77.562  37.945  28.689  1.00  0.00           H  
ATOM   2380  CE2 TYR   148      74.439  38.379  29.141  1.00  0.00           C  
ATOM   2381  HE2 TYR   148      74.248  37.617  29.882  1.00  0.00           H  
ATOM   2382  CD2 TYR   148      73.463  39.311  28.788  1.00  0.00           C  
ATOM   2383  HD2 TYR   148      72.439  39.114  29.068  1.00  0.00           H  
ATOM   2384  C   TYR   148      71.748  43.670  27.659  1.00  0.00           C  
ATOM   2385  O   TYR   148      71.338  43.771  26.537  1.00  0.00           O  
ATOM   2386  N   GLY   149      71.232  44.488  28.645  1.00  0.00           N  
ATOM   2387  H   GLY   149      71.755  44.524  29.509  1.00  0.00           H  
ATOM   2388  CA  GLY   149      70.141  45.574  28.491  1.00  0.00           C  
ATOM   2389  HA2 GLY   149      69.869  45.980  29.466  1.00  0.00           H  
ATOM   2390  HA3 GLY   149      70.562  46.316  27.812  1.00  0.00           H  
ATOM   2391  C   GLY   149      68.847  44.979  27.991  1.00  0.00           C  
ATOM   2392  O   GLY   149      68.044  45.717  27.385  1.00  0.00           O  
ATOM   2393  N   ILE   150      68.657  43.682  28.240  1.00  0.00           N  
ATOM   2394  H   ILE   150      69.246  43.313  28.973  1.00  0.00           H  
ATOM   2395  CA  ILE   150      67.646  42.853  27.513  1.00  0.00           C  
ATOM   2396  HA  ILE   150      67.872  43.018  26.459  1.00  0.00           H  
ATOM   2397  CB  ILE   150      67.692  41.391  27.866  1.00  0.00           C  
ATOM   2398  HB  ILE   150      67.806  41.263  28.942  1.00  0.00           H  
ATOM   2399  CG2 ILE   150      66.423  40.606  27.401  1.00  0.00           C  
ATOM   2400 HG21 ILE   150      66.582  39.530  27.463  1.00  0.00           H  
ATOM   2401 HG22 ILE   150      65.602  40.929  28.041  1.00  0.00           H  
ATOM   2402 HG23 ILE   150      66.117  40.880  26.391  1.00  0.00           H  
ATOM   2403  CG1 ILE   150      68.921  40.719  27.208  1.00  0.00           C  
ATOM   2404 HG12 ILE   150      68.729  40.566  26.146  1.00  0.00           H  
ATOM   2405 HG13 ILE   150      69.699  41.467  27.356  1.00  0.00           H  
ATOM   2406  CD1 ILE   150      69.367  39.409  27.854  1.00  0.00           C  
ATOM   2407 HD11 ILE   150      69.199  39.476  28.929  1.00  0.00           H  
ATOM   2408 HD12 ILE   150      68.774  38.606  27.415  1.00  0.00           H  
ATOM   2409 HD13 ILE   150      70.417  39.216  27.635  1.00  0.00           H  
ATOM   2410  C   ILE   150      66.266  43.467  27.657  1.00  0.00           C  
ATOM   2411  O   ILE   150      65.867  43.822  28.805  1.00  0.00           O  
ATOM   2412  N   ARG   151      65.545  43.641  26.505  1.00  0.00           N  
ATOM   2413  H   ARG   151      65.921  43.215  25.670  1.00  0.00           H  
ATOM   2414  CA  ARG   151      64.186  44.213  26.322  1.00  0.00           C  
ATOM   2415  HA  ARG   151      63.847  44.713  27.230  1.00  0.00           H  
ATOM   2416  CB  ARG   151      64.204  45.221  25.132  1.00  0.00           C  
ATOM   2417  HB2 ARG   151      64.401  44.713  24.189  1.00  0.00           H  
ATOM   2418  HB3 ARG   151      63.223  45.689  25.052  1.00  0.00           H  
ATOM   2419  CG  ARG   151      65.291  46.427  25.278  1.00  0.00           C  
ATOM   2420  HG2 ARG   151      66.247  45.934  25.106  1.00  0.00           H  
ATOM   2421  HG3 ARG   151      65.079  47.039  24.401  1.00  0.00           H  
ATOM   2422  CD  ARG   151      65.308  47.281  26.460  1.00  0.00           C  
ATOM   2423  HD2 ARG   151      64.290  47.655  26.573  1.00  0.00           H  
ATOM   2424  HD3 ARG   151      65.448  46.742  27.397  1.00  0.00           H  
ATOM   2425  NE  ARG   151      66.327  48.284  26.346  1.00  0.00           N  
ATOM   2426  HE  ARG   151      67.202  48.133  26.828  1.00  0.00           H  
ATOM   2427  CZ  ARG   151      66.063  49.566  25.993  1.00  0.00           C  
ATOM   2428  NH1 ARG   151      64.911  50.015  25.523  1.00  0.00           N  
ATOM   2429 HH11 ARG   151      64.089  49.445  25.664  1.00  0.00           H  
ATOM   2430 HH12 ARG   151      64.796  50.947  25.150  1.00  0.00           H  
ATOM   2431  NH2 ARG   151      67.021  50.391  26.287  1.00  0.00           N  
ATOM   2432 HH21 ARG   151      67.974  50.123  26.489  1.00  0.00           H  
ATOM   2433 HH22 ARG   151      66.918  51.346  25.977  1.00  0.00           H  
ATOM   2434  C   ARG   151      63.064  43.126  26.121  1.00  0.00           C  
ATOM   2435  O   ARG   151      63.342  42.038  25.598  1.00  0.00           O  
ATOM   2436  N   LYS   152      61.778  43.505  26.323  1.00  0.00           N  
ATOM   2437  H   LYS   152      61.489  44.398  26.696  1.00  0.00           H  
ATOM   2438  CA  LYS   152      60.759  42.428  26.245  1.00  0.00           C  
ATOM   2439  HA  LYS   152      61.003  41.532  26.815  1.00  0.00           H  
ATOM   2440  CB  LYS   152      59.350  42.930  26.852  1.00  0.00           C  
ATOM   2441  HB2 LYS   152      58.744  42.027  26.928  1.00  0.00           H  
ATOM   2442  HB3 LYS   152      59.442  43.332  27.862  1.00  0.00           H  
ATOM   2443  CG  LYS   152      58.801  44.137  26.114  1.00  0.00           C  
ATOM   2444  HG2 LYS   152      59.481  44.857  25.658  1.00  0.00           H  
ATOM   2445  HG3 LYS   152      58.239  43.698  25.290  1.00  0.00           H  
ATOM   2446  CD  LYS   152      57.910  44.928  26.968  1.00  0.00           C  
ATOM   2447  HD2 LYS   152      57.381  44.158  27.529  1.00  0.00           H  
ATOM   2448  HD3 LYS   152      58.409  45.678  27.582  1.00  0.00           H  
ATOM   2449  CE  LYS   152      56.846  45.610  26.106  1.00  0.00           C  
ATOM   2450  HE2 LYS   152      57.342  46.410  25.556  1.00  0.00           H  
ATOM   2451  HE3 LYS   152      56.408  44.800  25.523  1.00  0.00           H  
ATOM   2452  NZ  LYS   152      55.812  46.202  26.935  1.00  0.00           N  
ATOM   2453  HZ1 LYS   152      56.111  47.019  27.450  1.00  0.00           H  
ATOM   2454  HZ2 LYS   152      55.121  46.631  26.337  1.00  0.00           H  
ATOM   2455  HZ3 LYS   152      55.407  45.492  27.529  1.00  0.00           H  
ATOM   2456  C   LYS   152      60.542  41.977  24.790  1.00  0.00           C  
ATOM   2457  O   LYS   152      60.652  42.794  23.858  1.00  0.00           O  
ATOM   2458  N   GLY   153      60.089  40.769  24.628  1.00  0.00           N  
ATOM   2459  H   GLY   153      59.860  40.320  25.503  1.00  0.00           H  
ATOM   2460  CA  GLY   153      59.809  40.050  23.374  1.00  0.00           C  
ATOM   2461  HA2 GLY   153      59.293  39.141  23.686  1.00  0.00           H  
ATOM   2462  HA3 GLY   153      59.036  40.504  22.754  1.00  0.00           H  
ATOM   2463  C   GLY   153      61.026  39.688  22.560  1.00  0.00           C  
ATOM   2464  O   GLY   153      60.790  39.390  21.408  1.00  0.00           O  
ATOM   2465  N   ASN   154      62.284  39.808  23.023  1.00  0.00           N  
ATOM   2466  H   ASN   154      62.510  40.065  23.973  1.00  0.00           H  
ATOM   2467  CA  ASN   154      63.499  39.327  22.288  1.00  0.00           C  
ATOM   2468  HA  ASN   154      63.557  39.795  21.306  1.00  0.00           H  
ATOM   2469  CB  ASN   154      64.764  39.955  22.946  1.00  0.00           C  
ATOM   2470  HB2 ASN   154      64.767  39.610  23.979  1.00  0.00           H  
ATOM   2471  HB3 ASN   154      65.640  39.470  22.515  1.00  0.00           H  
ATOM   2472  CG  ASN   154      65.014  41.440  22.678  1.00  0.00           C  
ATOM   2473  OD1 ASN   154      66.101  41.857  22.402  1.00  0.00           O  
ATOM   2474  ND2 ASN   154      64.088  42.352  22.705  1.00  0.00           N  
ATOM   2475 HD21 ASN   154      64.335  43.276  22.379  1.00  0.00           H  
ATOM   2476 HD22 ASN   154      63.112  42.199  22.916  1.00  0.00           H  
ATOM   2477  C   ASN   154      63.454  37.815  22.113  1.00  0.00           C  
ATOM   2478  O   ASN   154      62.680  37.043  22.782  1.00  0.00           O  
ATOM   2479  N   LEU   155      64.260  37.459  21.082  1.00  0.00           N  
ATOM   2480  H   LEU   155      65.102  37.967  20.851  1.00  0.00           H  
ATOM   2481  CA  LEU   155      64.292  36.068  20.703  1.00  0.00           C  
ATOM   2482  HA  LEU   155      63.313  35.607  20.834  1.00  0.00           H  
ATOM   2483  CB  LEU   155      64.551  35.960  19.165  1.00  0.00           C  
ATOM   2484  HB2 LEU   155      63.621  36.236  18.669  1.00  0.00           H  
ATOM   2485  HB3 LEU   155      65.299  36.672  18.818  1.00  0.00           H  
ATOM   2486  CG  LEU   155      65.002  34.547  18.682  1.00  0.00           C  
ATOM   2487  HG  LEU   155      65.931  34.240  19.162  1.00  0.00           H  
ATOM   2488  CD1 LEU   155      64.004  33.434  18.875  1.00  0.00           C  
ATOM   2489 HD11 LEU   155      64.372  32.460  18.552  1.00  0.00           H  
ATOM   2490 HD12 LEU   155      63.874  33.385  19.956  1.00  0.00           H  
ATOM   2491 HD13 LEU   155      63.068  33.562  18.333  1.00  0.00           H  
ATOM   2492  CD2 LEU   155      65.258  34.655  17.175  1.00  0.00           C  
ATOM   2493 HD21 LEU   155      65.692  33.752  16.747  1.00  0.00           H  
ATOM   2494 HD22 LEU   155      64.338  34.932  16.659  1.00  0.00           H  
ATOM   2495 HD23 LEU   155      65.987  35.438  16.964  1.00  0.00           H  
ATOM   2496  C   LEU   155      65.337  35.273  21.550  1.00  0.00           C  
ATOM   2497  O   LEU   155      66.476  35.717  21.595  1.00  0.00           O  
ATOM   2498  N   LEU   156      64.992  34.166  22.277  1.00  0.00           N  
ATOM   2499  H   LEU   156      64.023  34.061  22.541  1.00  0.00           H  
ATOM   2500  CA  LEU   156      65.966  33.287  22.933  1.00  0.00           C  
ATOM   2501  HA  LEU   156      66.955  33.736  23.030  1.00  0.00           H  
ATOM   2502  CB  LEU   156      65.475  33.012  24.343  1.00  0.00           C  
ATOM   2503  HB2 LEU   156      65.502  33.879  25.002  1.00  0.00           H  
ATOM   2504  HB3 LEU   156      64.439  32.693  24.235  1.00  0.00           H  
ATOM   2505  CG  LEU   156      66.315  32.001  25.155  1.00  0.00           C  
ATOM   2506  HG  LEU   156      66.473  31.009  24.730  1.00  0.00           H  
ATOM   2507  CD1 LEU   156      67.697  32.669  25.369  1.00  0.00           C  
ATOM   2508 HD11 LEU   156      67.576  33.685  25.744  1.00  0.00           H  
ATOM   2509 HD12 LEU   156      68.139  32.191  26.242  1.00  0.00           H  
ATOM   2510 HD13 LEU   156      68.218  32.614  24.413  1.00  0.00           H  
ATOM   2511  CD2 LEU   156      65.681  31.796  26.492  1.00  0.00           C  
ATOM   2512 HD21 LEU   156      64.690  31.349  26.410  1.00  0.00           H  
ATOM   2513 HD22 LEU   156      66.229  31.095  27.122  1.00  0.00           H  
ATOM   2514 HD23 LEU   156      65.519  32.765  26.964  1.00  0.00           H  
ATOM   2515  C   LEU   156      66.121  31.907  22.249  1.00  0.00           C  
ATOM   2516  O   LEU   156      65.151  31.100  22.233  1.00  0.00           O  
ATOM   2517  N   PHE   157      67.244  31.716  21.602  1.00  0.00           N  
ATOM   2518  H   PHE   157      67.907  32.478  21.596  1.00  0.00           H  
ATOM   2519  CA  PHE   157      67.547  30.579  20.726  1.00  0.00           C  
ATOM   2520  HA  PHE   157      66.571  30.172  20.461  1.00  0.00           H  
ATOM   2521  CB  PHE   157      68.273  31.018  19.431  1.00  0.00           C  
ATOM   2522  HB2 PHE   157      67.801  31.927  19.058  1.00  0.00           H  
ATOM   2523  HB3 PHE   157      69.315  31.314  19.552  1.00  0.00           H  
ATOM   2524  CG  PHE   157      68.141  29.884  18.420  1.00  0.00           C  
ATOM   2525  CD1 PHE   157      66.982  29.844  17.618  1.00  0.00           C  
ATOM   2526  HD1 PHE   157      66.218  30.591  17.776  1.00  0.00           H  
ATOM   2527  CE1 PHE   157      66.795  28.715  16.767  1.00  0.00           C  
ATOM   2528  HE1 PHE   157      65.925  28.700  16.127  1.00  0.00           H  
ATOM   2529  CZ  PHE   157      67.719  27.650  16.756  1.00  0.00           C  
ATOM   2530  HZ  PHE   157      67.689  26.875  16.005  1.00  0.00           H  
ATOM   2531  CE2 PHE   157      68.813  27.666  17.678  1.00  0.00           C  
ATOM   2532  HE2 PHE   157      69.534  26.865  17.622  1.00  0.00           H  
ATOM   2533  CD2 PHE   157      68.945  28.767  18.534  1.00  0.00           C  
ATOM   2534  HD2 PHE   157      69.845  28.865  19.124  1.00  0.00           H  
ATOM   2535  C   PHE   157      68.315  29.571  21.577  1.00  0.00           C  
ATOM   2536  O   PHE   157      69.245  29.912  22.297  1.00  0.00           O  
ATOM   2537  N   LEU   158      67.870  28.347  21.604  1.00  0.00           N  
ATOM   2538  H   LEU   158      67.123  28.070  20.984  1.00  0.00           H  
ATOM   2539  CA  LEU   158      68.464  27.231  22.371  1.00  0.00           C  
ATOM   2540  HA  LEU   158      69.089  27.671  23.148  1.00  0.00           H  
ATOM   2541  CB  LEU   158      67.354  26.450  23.063  1.00  0.00           C  
ATOM   2542  HB2 LEU   158      66.766  27.087  23.723  1.00  0.00           H  
ATOM   2543  HB3 LEU   158      66.699  26.156  22.244  1.00  0.00           H  
ATOM   2544  CG  LEU   158      67.663  25.160  23.833  1.00  0.00           C  
ATOM   2545  HG  LEU   158      68.309  24.480  23.278  1.00  0.00           H  
ATOM   2546  CD1 LEU   158      68.515  25.437  25.042  1.00  0.00           C  
ATOM   2547 HD11 LEU   158      69.548  25.583  24.727  1.00  0.00           H  
ATOM   2548 HD12 LEU   158      68.170  26.389  25.447  1.00  0.00           H  
ATOM   2549 HD13 LEU   158      68.452  24.608  25.747  1.00  0.00           H  
ATOM   2550  CD2 LEU   158      66.421  24.354  24.226  1.00  0.00           C  
ATOM   2551 HD21 LEU   158      65.955  24.111  23.272  1.00  0.00           H  
ATOM   2552 HD22 LEU   158      66.737  23.444  24.736  1.00  0.00           H  
ATOM   2553 HD23 LEU   158      65.716  24.818  24.916  1.00  0.00           H  
ATOM   2554  C   LEU   158      69.308  26.229  21.470  1.00  0.00           C  
ATOM   2555  O   LEU   158      68.772  25.649  20.480  1.00  0.00           O  
ATOM   2556  N   ALA   159      70.530  25.903  21.867  1.00  0.00           N  
ATOM   2557  H   ALA   159      70.836  26.224  22.775  1.00  0.00           H  
ATOM   2558  CA  ALA   159      71.393  24.890  21.248  1.00  0.00           C  
ATOM   2559  HA  ALA   159      70.736  24.186  20.737  1.00  0.00           H  
ATOM   2560  CB  ALA   159      72.190  25.590  20.096  1.00  0.00           C  
ATOM   2561  HB1 ALA   159      71.489  25.833  19.298  1.00  0.00           H  
ATOM   2562  HB2 ALA   159      72.805  26.406  20.476  1.00  0.00           H  
ATOM   2563  HB3 ALA   159      72.931  24.880  19.727  1.00  0.00           H  
ATOM   2564  C   ALA   159      72.222  24.051  22.209  1.00  0.00           C  
ATOM   2565  O   ALA   159      72.033  24.150  23.430  1.00  0.00           O  
ATOM   2566  N   CYS   160      73.093  23.175  21.742  1.00  0.00           N  
ATOM   2567  H   CYS   160      73.199  23.101  20.740  1.00  0.00           H  
ATOM   2568  CA  CYS   160      73.714  22.172  22.585  1.00  0.00           C  
ATOM   2569  HA  CYS   160      73.668  22.473  23.632  1.00  0.00           H  
ATOM   2570  CB  CYS   160      72.767  20.986  22.552  1.00  0.00           C  
ATOM   2571  HB2 CYS   160      71.742  21.292  22.760  1.00  0.00           H  
ATOM   2572  HB3 CYS   160      72.847  20.545  21.559  1.00  0.00           H  
ATOM   2573  SG  CYS   160      73.478  19.802  23.814  1.00  0.00           S  
ATOM   2574  HG  CYS   160      73.078  18.688  23.195  1.00  0.00           H  
ATOM   2575  C   CYS   160      75.213  21.994  22.339  1.00  0.00           C  
ATOM   2576  O   CYS   160      75.760  22.035  21.167  1.00  0.00           O  
ATOM   2577  N   TYR   161      75.970  21.708  23.385  1.00  0.00           N  
ATOM   2578  H   TYR   161      75.543  21.638  24.297  1.00  0.00           H  
ATOM   2579  CA  TYR   161      77.341  21.191  23.250  1.00  0.00           C  
ATOM   2580  HA  TYR   161      77.681  21.669  22.332  1.00  0.00           H  
ATOM   2581  CB  TYR   161      78.140  21.978  24.303  1.00  0.00           C  
ATOM   2582  HB2 TYR   161      78.002  23.057  24.242  1.00  0.00           H  
ATOM   2583  HB3 TYR   161      77.924  21.493  25.255  1.00  0.00           H  
ATOM   2584  CG  TYR   161      79.611  21.913  24.077  1.00  0.00           C  
ATOM   2585  CD1 TYR   161      80.227  21.969  22.794  1.00  0.00           C  
ATOM   2586  HD1 TYR   161      79.670  21.911  21.870  1.00  0.00           H  
ATOM   2587  CE1 TYR   161      81.628  22.159  22.704  1.00  0.00           C  
ATOM   2588  HE1 TYR   161      82.070  22.085  21.721  1.00  0.00           H  
ATOM   2589  CZ  TYR   161      82.459  22.303  23.852  1.00  0.00           C  
ATOM   2590  OH  TYR   161      83.811  22.384  23.738  1.00  0.00           O  
ATOM   2591  HH  TYR   161      84.227  22.278  22.880  1.00  0.00           H  
ATOM   2592  CE2 TYR   161      81.870  22.194  25.086  1.00  0.00           C  
ATOM   2593  HE2 TYR   161      82.455  22.285  25.989  1.00  0.00           H  
ATOM   2594  CD2 TYR   161      80.455  21.995  25.207  1.00  0.00           C  
ATOM   2595  HD2 TYR   161      79.964  21.943  26.167  1.00  0.00           H  
ATOM   2596  C   TYR   161      77.553  19.642  23.411  1.00  0.00           C  
ATOM   2597  O   TYR   161      76.667  18.914  23.880  1.00  0.00           O  
ATOM   2598  N   CYS   162      78.734  19.144  23.094  1.00  0.00           N  
ATOM   2599  H   CYS   162      79.393  19.797  22.694  1.00  0.00           H  
ATOM   2600  CA  CYS   162      79.103  17.730  23.174  1.00  0.00           C  
ATOM   2601  HA  CYS   162      78.345  17.218  23.767  1.00  0.00           H  
ATOM   2602  CB  CYS   162      79.180  17.123  21.778  1.00  0.00           C  
ATOM   2603  HB2 CYS   162      79.873  17.686  21.151  1.00  0.00           H  
ATOM   2604  HB3 CYS   162      79.397  16.058  21.694  1.00  0.00           H  
ATOM   2605  SG  CYS   162      77.510  17.322  21.026  1.00  0.00           S  
ATOM   2606  HG  CYS   162      77.670  18.640  20.873  1.00  0.00           H  
ATOM   2607  C   CYS   162      80.428  17.349  23.916  1.00  0.00           C  
ATOM   2608  O   CYS   162      80.658  16.203  24.129  1.00  0.00           O  
ATOM   2609  N   ILE   163      81.168  18.278  24.500  1.00  0.00           N  
ATOM   2610  H   ILE   163      80.839  19.210  24.290  1.00  0.00           H  
ATOM   2611  CA  ILE   163      82.039  18.085  25.615  1.00  0.00           C  
ATOM   2612  HA  ILE   163      82.290  17.025  25.649  1.00  0.00           H  
ATOM   2613  CB  ILE   163      83.440  18.777  25.584  1.00  0.00           C  
ATOM   2614  HB  ILE   163      83.330  19.831  25.838  1.00  0.00           H  
ATOM   2615  CG2 ILE   163      84.292  18.110  26.687  1.00  0.00           C  
ATOM   2616 HG21 ILE   163      84.639  17.130  26.359  1.00  0.00           H  
ATOM   2617 HG22 ILE   163      85.063  18.797  27.036  1.00  0.00           H  
ATOM   2618 HG23 ILE   163      83.710  18.064  27.608  1.00  0.00           H  
ATOM   2619  CG1 ILE   163      84.158  18.630  24.208  1.00  0.00           C  
ATOM   2620 HG12 ILE   163      84.063  17.590  23.895  1.00  0.00           H  
ATOM   2621 HG13 ILE   163      83.674  19.347  23.546  1.00  0.00           H  
ATOM   2622  CD1 ILE   163      85.688  18.945  24.068  1.00  0.00           C  
ATOM   2623 HD11 ILE   163      85.783  20.020  23.914  1.00  0.00           H  
ATOM   2624 HD12 ILE   163      86.243  18.809  24.996  1.00  0.00           H  
ATOM   2625 HD13 ILE   163      86.088  18.413  23.205  1.00  0.00           H  
ATOM   2626  C   ILE   163      81.273  18.248  26.967  1.00  0.00           C  
ATOM   2627  O   ILE   163      80.948  19.398  27.165  1.00  0.00           O  
ATOM   2628  N   GLY   164      81.051  17.246  27.786  1.00  0.00           N  
ATOM   2629  H   GLY   164      81.498  16.391  27.487  1.00  0.00           H  
ATOM   2630  CA  GLY   164      80.484  17.349  29.091  1.00  0.00           C  
ATOM   2631  HA2 GLY   164      81.102  16.948  29.894  1.00  0.00           H  
ATOM   2632  HA3 GLY   164      80.392  18.381  29.428  1.00  0.00           H  
ATOM   2633  C   GLY   164      79.168  16.592  29.111  1.00  0.00           C  
ATOM   2634  O   GLY   164      78.981  15.782  28.205  1.00  0.00           O  
ATOM   2635  N   GLY   165      78.200  16.930  30.020  1.00  0.00           N  
ATOM   2636  H   GLY   165      78.507  17.526  30.775  1.00  0.00           H  
ATOM   2637  CA  GLY   165      77.010  16.113  30.299  1.00  0.00           C  
ATOM   2638  HA2 GLY   165      76.457  16.482  31.162  1.00  0.00           H  
ATOM   2639  HA3 GLY   165      76.398  16.050  29.399  1.00  0.00           H  
ATOM   2640  C   GLY   165      77.360  14.665  30.722  1.00  0.00           C  
ATOM   2641  O   GLY   165      77.799  14.603  31.924  1.00  0.00           O  
ATOM   2642  OXT GLY   165      77.131  13.689  30.003  1.00  0.00           O  
TER    2643      GLY   165 
END   
