# Supplementary material for: Plasticity of the proteasome-targeting signal Fat10 enhances substrate degradation
Source: eLife. 2024 Jul 10;13:e91122. doi: 10.7554/eLife.91122 (PMC11299979; doi:10.7554/eLife.91122)
Supplement: Figure 1—figure supplement 1—source data 1. [file elife-91122-fig1-figsupp1-data1.zip]

Archive with 4 entries (3 files):
- Figure1-Source Data 2/
- Figure1-Source Data 2/Figure1Supplemental1E.xlsx
- Figure1-Source Data 2/SuppFig1F-SourceData1.jpg
- Figure1-Source Data 2/SuppFig1G-SourceData1.jpg
