# Supplementary material for: Plasticity of the proteasome-targeting signal Fat10 enhances substrate degradation
Source: eLife. 2024 Jul 10;13:e91122. doi: 10.7554/eLife.91122 (PMC11299979; doi:10.7554/eLife.91122)
Supplement: Figure 1—figure supplement 1—source data 1. [file elife-91122-fig1-figsupp1-data1.zip › Figure1-Source Data 2/Figure1Supplemental1E.xlsx]

## Sheet: Sheet1
		FLAG Ab				b-Actin		FLAG/B-Actin	Normalization
		30 sec expo
SET-1	0	29724.8				42383.2		0.701333	1	100
	1	27652.5				38003		0.727642	1.03751	103.751
	2	30937.1				37996.7		0.814206	1.16094	116.094
	4	30821.4				37519.8		0.821471	1.1713	117.13
	6	28403.1				38308.1		0.741439	1.05719	105.719
SET-2	0	20333.8				39022.8		0.521076	1	100
	1	20849.5				35225.2		0.591893	1.13591	113.591
	2	20148.1				37775.7		0.533362	1.02358	102.358
	4	21780.5				38958.2		0.559073	1.07292	107.292
	6	18940.5				36730.2		0.515666	0.989618	98.9618
