# Supplementary material for: Plasticity of the proteasome-targeting signal Fat10 enhances substrate degradation
Source: eLife. 2024 Jul 10;13:e91122. doi: 10.7554/eLife.91122 (PMC11299979; doi:10.7554/eLife.91122)
Supplement: Figure 5—source data 1. [file elife-91122-fig5-data1.zip]

Archive with 5 entries (4 files):
- Figure 5-Source Data 1/
- Figure 5-Source Data 1/Fig5_supplemental1A_sourcedata.jpg
- Figure 5-Source Data 1/Figure5_supplemental1B1_sourcedata.jpg
- Figure 5-Source Data 1/Figure5_Supplemental1B_SourceData.jpg
- Figure 5-Source Data 1/Figure5_Supplemental1_SourceData.xlsx
