# Supplementary material for: Plasticity of the proteasome-targeting signal Fat10 enhances substrate degradation
Source: eLife. 2024 Jul 10;13:e91122. doi: 10.7554/eLife.91122 (PMC11299979; doi:10.7554/eLife.91122)
Supplement: Figure 6—source data 1. [file elife-91122-fig6-data1.zip]

Archive with 3 entries (2 files):
- Figure 6-Source Data 1/
- Figure 6-Source Data 1/Figure 6D_Source data.jpg
- Figure 6-Source Data 1/Figure6_Supplemental1_Source.jpg
