# Supplementary material for: Plasticity of the proteasome-targeting signal Fat10 enhances substrate degradation
Source: eLife. 2024 Jul 10;13:e91122. doi: 10.7554/eLife.91122 (PMC11299979; doi:10.7554/eLife.91122)
Supplement: Figure 6—source data 2. [file elife-91122-fig6-data2.zip]

Archive with 2 entries (1 files):
- Figure 6-Source Data 2/
- Figure 6-Source Data 2/Figure 6E_Source data.jpg
